# Supplementary material for: Diiodido[methyl 2-(quinolin-8-yl­oxy)­acetate-κN]mercury(II)
Source: Acta Crystallogr Sect E Struct Rep Online. 2012 Jul 14;68(Pt 8):m1057. doi: 10.1107/S1600536812031017 (PMC3414123; doi:10.1107/S1600536812031017)
Supplement: Supplementary file 1 [file e-68-m1057-sup1.cif]

##############################################################################
#                                                                            #
# This CIF contains the data in a paper accepted for publication in          #
# Acta Crystallographica Section E. It conforms to the requirements of       #
# Notes for Authors for Acta Crystallographica Section E, and has been       #
# peer reviewed under the auspices of the IUCr Commission on Journals.       #
#                                                                            #
# Full details of the Crystallographic Information File format               #
# are given in the paper "The Crystallographic Information File (CIF):       #
# a New Standard Archive File for Crystallography" by S. R. Hall, F. H.      #
# Allen and I. D. Brown [Acta Cryst. (1991), A47, 655-685].                  #
#                                                                            #
# The current version of the core CIF dictionary is obtainable from          #
# ftp://ftp.iucr.org/pub/cif_core.dic.                                       #
#                                                                            #
# Software is freely available for graphical display of the structure(s)     #
# in this CIF. For information consult the CIF software page                 #
# http://www.iucr.org/resources/cif/software.                                #
#                                                                            #
# This file may be used for bona fide research purposes within the           #
# scientific community so long as proper attribution is given to the journal # 
# article from which it was obtained.                                        #
#                                                                            #
##############################################################################
data_I
_audit_creation_method     SHELXL-97
_chemical_name_systematic
;
Diiodido[methyl 2-(quinolin-8-yloxy)acetate-\k<i>N</i>]mercury(II)
;
_chemical_name_common     ?
_chemical_formula_moiety     'C12 H11 Hg I2 N O3'
_chemical_formula_sum     'C12 H11 Hg I2 N O3'
_chemical_formula_iupac     '[Hg I2 (C12 H11 N O3)]'
_chemical_formula_weight     671.61
_chemical_melting_point     ?
_symmetry_cell_setting     triclinic
_symmetry_space_group_name_H-M     'P -1'
_symmetry_space_group_name_Hall     '-P 1'
loop_
    _symmetry_equiv_pos_as_xyz
    'x, y, z'
    '-x, -y, -z'
_cell_length_a     7.5889(5)
_cell_length_b     10.3670(7)
_cell_length_c     11.4241(11)
_cell_angle_alpha     72.203(18)
_cell_angle_beta     74.40(2)
_cell_angle_gamma     68.644(19)
_cell_volume     784.33(15)
_cell_formula_units_Z     2
_cell_measurement_reflns_used     3945
_cell_measurement_theta_min     3.0
_cell_measurement_theta_max     27.5
_cell_measurement_temperature     223(2)
_exptl_crystal_description     'block'
_exptl_crystal_colour     'colourless'
_exptl_crystal_size_max     0.30
_exptl_crystal_size_mid     0.15
_exptl_crystal_size_min     0.12
_exptl_crystal_density_diffrn     2.844
_exptl_crystal_density_meas     ?
_exptl_crystal_density_method     'not measured'
_exptl_crystal_F_000     600
_exptl_absorpt_coefficient_mu     13.750
_exptl_absorpt_correction_type     multi-scan
_exptl_absorpt_process_details     '(<i>REQAB</i>; Jacobson, 1998)'
_exptl_absorpt_correction_T_min     0.095
_exptl_absorpt_correction_T_max     0.191
_exptl_special_details
;
;
_diffrn_ambient_temperature     223(2)
_diffrn_radiation_type     MoK\a
_diffrn_radiation_wavelength     0.71075
_diffrn_radiation_source     'fine-focus sealed tube'
_diffrn_radiation_monochromator     graphite
_diffrn_measurement_device_type     'Rigaku Saturn'
_diffrn_measurement_method     \w
_diffrn_detector_area_resol_mean     14.63
_diffrn_reflns_number     6692
_diffrn_reflns_av_R_equivalents     0.0747
_diffrn_reflns_av_sigmaI/netI     0.1082
_diffrn_reflns_theta_min     3.02
_diffrn_reflns_theta_max     25.50
_diffrn_reflns_theta_full     25.50
_diffrn_measured_fraction_theta_max     0.995
_diffrn_measured_fraction_theta_full     0.995
_diffrn_reflns_limit_h_min     -9
_diffrn_reflns_limit_h_max     9
_diffrn_reflns_limit_k_min     -11
_diffrn_reflns_limit_k_max     12
_diffrn_reflns_limit_l_min     -13
_diffrn_reflns_limit_l_max     11
_diffrn_standards_number     ?
_diffrn_standards_interval_count     ?
_diffrn_standards_interval_time     ?
_diffrn_standards_decay_%     ?
_refine_special_details
;
Refinement of <i>F</i>^2^ against ALL reflections. The weighted <i>R</i>-factor
<i>wR</i> and goodness of fit <i>S</i> are based on <i>F</i>^2^, conventional
<i>R</i>-factors <i>R</i> are based on <i>F</i>, with <i>F</i> set to zero for
negative <i>F</i>^2^. The threshold expression of <i>F</i>^2^ >
\s(<i>F</i>^2^) is used only for calculating <i>R</i>-factors(gt) <i>etc</i>.
and is not relevant to the choice of reflections for refinement.
<i>R</i>-factors based on <i>F</i>^2^ are statistically about twice as large
as those based on <i>F</i>, and <i>R</i>- factors based on ALL data will be
even larger.
;
_reflns_number_total     2912
_reflns_number_gt     2068
_reflns_threshold_expression     I>2\s(I)
_refine_ls_structure_factor_coef     Fsqd
_refine_ls_matrix_type     full
_refine_ls_R_factor_all     0.0541
_refine_ls_R_factor_gt     0.0450
_refine_ls_wR_factor_gt     0.0952
_refine_ls_wR_factor_ref     0.1041
_refine_ls_goodness_of_fit_ref     1.079
_refine_ls_restrained_S_all     1.079
_refine_ls_number_reflns     2912
_refine_ls_number_parameters     127
_refine_ls_number_restraints     0
_refine_ls_hydrogen_treatment     constr
_refine_ls_weighting_scheme     calc
_refine_ls_weighting_details
         'calc w=1/[\s^2^(Fo^2^)+(0.0218P)^2^+0.0000P] where P=(Fo^2^+2Fc^2^)/3'
_atom_sites_solution_hydrogens     geom
_atom_sites_solution_primary     direct
_atom_sites_solution_secondary     difmap
_refine_ls_shift/su_max     0.000
_refine_ls_shift/su_mean     0.000
_refine_diff_density_max     1.741
_refine_diff_density_min     -2.019
_refine_ls_extinction_method     'SHELXL97 (Sheldrick, 2008)'
_refine_ls_extinction_coef     0.0122(6)
_refine_ls_extinction_expression
                                  'Fc^*^=kFc[1+0.001xFc^2^\l^3^/sin(2\q)]^-1/4^'
loop_
    _atom_type_symbol
    _atom_type_description
    _atom_type_scat_dispersion_real
    _atom_type_scat_dispersion_imag
    _atom_type_scat_source
    'C' 'C' 0.0033 0.0016
                         'International Tables Vol C Tables 4.2.6.8 and 6.1.1.4'
    'H' 'H' 0.0000 0.0000
                         'International Tables Vol C Tables 4.2.6.8 and 6.1.1.4'
    'N' 'N' 0.0061 0.0033
                         'International Tables Vol C Tables 4.2.6.8 and 6.1.1.4'
    'O' 'O' 0.0106 0.0060
                         'International Tables Vol C Tables 4.2.6.8 and 6.1.1.4'
    'Hg' 'Hg' -2.3894 9.2266
                         'International Tables Vol C Tables 4.2.6.8 and 6.1.1.4'
    'I' 'I' -0.4742 1.8119
                         'International Tables Vol C Tables 4.2.6.8 and 6.1.1.4'
_computing_data_collection     'CrystalClear (Rigaku, 2001)'
_computing_cell_refinement     'CrystalClear (Rigaku, 2001)'
_computing_data_reduction     'CrystalStructure (Rigaku, 2004)'
_computing_structure_solution     'SHELXS97 (Sheldrick, 2008)'
_computing_structure_refinement     'SHELXL97 (Sheldrick, 2008)'
_computing_molecular_graphics     'SHELXTL (Sheldrick, 2008)'
_computing_publication_material     'SHELXTL (Sheldrick, 2008)'
loop_
    _atom_site_type_symbol
    _atom_site_label
    _atom_site_fract_x
    _atom_site_fract_y
    _atom_site_fract_z
    _atom_site_U_iso_or_equiv
    _atom_site_adp_type
    _atom_site_calc_flag
    _atom_site_refinement_flags
    _atom_site_occupancy
    _atom_site_symmetry_multiplicity
    _atom_site_disorder_assembly
    _atom_site_disorder_group
    Hg Hg1 0.51208(7) 0.82132(6) 0.69012(5) 0.0363(2) Uani d . 1 1 . .
    I I1 0.20950(11) 0.98926(10) 0.59179(9) 0.0367(3) Uani d . 1 1 . .
    I I2 0.79754(12) 0.77753(11) 0.80042(9) 0.0407(3) Uani d . 1 1 . .
    O O1 0.4074(12) 0.5817(10) 0.8269(8) 0.036(2) Uani d . 1 1 . .
    O O2 0.2395(13) 0.8117(11) 0.9230(9) 0.044(3) Uani d . 1 1 . .
    O O3 0.0431(12) 0.7026(11) 1.0766(9) 0.044(3) Uani d . 1 1 . .
    N N1 0.6241(13) 0.6124(11) 0.5978(11) 0.032(3) Uani d . 1 1 . .
    C C1 0.7266(17) 0.6246(15) 0.4837(13) 0.0351(11) Uani d . 1 1 . .
    H H1 0.7388 0.7148 0.4404 0.042 Uiso calc R 1 1 . .
    C C2 0.8204(17) 0.5104(14) 0.4210(13) 0.0351(11) Uani d . 1 1 . .
    H H2 0.8916 0.5259 0.3396 0.042 Uiso calc R 1 1 . .
    C C3 0.8046(17) 0.3814(15) 0.4808(13) 0.0351(11) Uani d . 1 1 . .
    H H3 0.8640 0.3053 0.4409 0.042 Uiso calc R 1 1 . .
    C C4 0.6940(18) 0.3573(15) 0.6095(13) 0.0351(11) Uani d . 1 1 . .
    C C5 0.6720(17) 0.2266(15) 0.6712(13) 0.0351(11) Uani d . 1 1 . .
    H H5 0.7304 0.1489 0.6334 0.042 Uiso calc R 1 1 . .
    C C6 0.5686(17) 0.2116(15) 0.7835(13) 0.0351(11) Uani d . 1 1 . .
    H H6 0.5565 0.1212 0.8261 0.042 Uiso calc R 1 1 . .
    C C7 0.4726(17) 0.3280(14) 0.8446(13) 0.0351(11) Uani d . 1 1 . .
    H H7 0.3990 0.3159 0.9255 0.042 Uiso calc R 1 1 . .
    C C8 0.4950(18) 0.4584(15) 0.7775(13) 0.0351(11) Uani d . 1 1 . .
    C C9 0.6036(18) 0.4816(15) 0.6632(13) 0.0351(11) Uani d . 1 1 . .
    C C10 0.2660(17) 0.5716(16) 0.9448(14) 0.041(4) Uani d . 1 1 . .
    H H10A 0.1636 0.5416 0.9346 0.050 Uiso calc R 1 1 . .
    H H10B 0.3295 0.5001 1.0119 0.050 Uiso calc R 1 1 . .
    C C11 0.1829(19) 0.7104(17) 0.9780(15) 0.040(4) Uani d . 1 1 . .
    C C12 -0.052(2) 0.8306(17) 1.1242(14) 0.056(5) Uani d . 1 1 . .
    H H12A 0.0373 0.8482 1.1598 0.083 Uiso calc R 1 1 . .
    H H12B -0.1621 0.8181 1.1881 0.083 Uiso calc R 1 1 . .
    H H12C -0.0946 0.9109 1.0565 0.083 Uiso calc R 1 1 . .
loop_
    _atom_site_aniso_label
    _atom_site_aniso_U_11
    _atom_site_aniso_U_22
    _atom_site_aniso_U_33
    _atom_site_aniso_U_12
    _atom_site_aniso_U_13
    _atom_site_aniso_U_23
    Hg1 0.0374(3) 0.0355(4) 0.0358(4) -0.0110(2) -0.0080(2) -0.0067(3)
    I1 0.0336(5) 0.0352(6) 0.0399(6) -0.0105(4) -0.0073(4) -0.0065(5)
    I2 0.0408(5) 0.0497(7) 0.0322(6) -0.0198(4) -0.0088(4) -0.0011(5)
    O1 0.045(5) 0.034(6) 0.026(6) -0.013(4) 0.013(4) -0.018(5)
    O2 0.052(6) 0.045(7) 0.036(7) -0.019(5) 0.012(5) -0.019(6)
    O3 0.046(5) 0.055(7) 0.028(6) -0.022(5) 0.017(4) -0.017(6)
    N1 0.030(6) 0.018(6) 0.050(8) -0.005(5) -0.011(5) -0.010(6)
    C1 0.038(2) 0.032(3) 0.032(3) -0.011(2) -0.0028(19) -0.005(2)
    C2 0.038(2) 0.032(3) 0.032(3) -0.011(2) -0.0028(19) -0.005(2)
    C3 0.038(2) 0.032(3) 0.032(3) -0.011(2) -0.0028(19) -0.005(2)
    C4 0.038(2) 0.032(3) 0.032(3) -0.011(2) -0.0028(19) -0.005(2)
    C5 0.038(2) 0.032(3) 0.032(3) -0.011(2) -0.0028(19) -0.005(2)
    C6 0.038(2) 0.032(3) 0.032(3) -0.011(2) -0.0028(19) -0.005(2)
    C7 0.038(2) 0.032(3) 0.032(3) -0.011(2) -0.0028(19) -0.005(2)
    C8 0.038(2) 0.032(3) 0.032(3) -0.011(2) -0.0028(19) -0.005(2)
    C9 0.038(2) 0.032(3) 0.032(3) -0.011(2) -0.0028(19) -0.005(2)
    C10 0.033(7) 0.053(10) 0.033(9) -0.024(7) -0.010(6) 0.014(8)
    C11 0.041(8) 0.038(9) 0.040(10) -0.018(7) -0.016(7) 0.007(8)
    C12 0.068(10) 0.064(12) 0.029(10) -0.024(9) 0.029(8) -0.030(9)
_geom_special_details
;
All e.s.d.'s (except the e.s.d. in the dihedral angle between two l.s. planes)
are estimated using the full covariance matrix. The cell e.s.d.'s are taken
into account individually in the estimation of e.s.d.'s in distances, angles
and torsion angles; correlations between e.s.d.'s in cell parameters are only
used when they are defined by crystal symmetry. An approximate (isotropic)
treatment of cell e.s.d.'s is used for estimating e.s.d.'s involving l.s.
planes.
;
loop_
    _geom_bond_atom_site_label_1
    _geom_bond_atom_site_label_2
    _geom_bond_site_symmetry_2
    _geom_bond_distance
    _geom_bond_publ_flag
    Hg1 N1 . 2.470(9) ?
    Hg1 I1 . 2.6163(12) ?
    Hg1 I2 . 2.6246(11) ?
    O1 C8 . 1.419(14) ?
    O1 C10 . 1.482(15) ?
    O2 C11 . 1.209(17) ?
    O3 C11 . 1.328(17) ?
    O3 C12 . 1.452(15) ?
    N1 C1 . 1.321(17) ?
    N1 C9 . 1.377(17) ?
    C1 C2 . 1.432(16) ?
    C1 H1 . 0.9400 ?
    C2 C3 . 1.336(19) ?
    C2 H2 . 0.9400 ?
    C3 C4 . 1.481(19) ?
    C3 H3 . 0.9400 ?
    C4 C5 . 1.371(19) ?
    C4 C9 . 1.456(17) ?
    C5 C6 . 1.308(18) ?
    C5 H5 . 0.9400 ?
    C6 C7 . 1.441(16) ?
    C6 H6 . 0.9400 ?
    C7 C8 . 1.381(19) ?
    C7 H7 . 0.9400 ?
    C8 C9 . 1.348(19) ?
    C10 C11 . 1.469(19) ?
    C10 H10A . 0.9800 ?
    C10 H10B . 0.9800 ?
    C12 H12A . 0.9700 ?
    C12 H12B . 0.9700 ?
    C12 H12C . 0.9700 ?
loop_
    _geom_angle_atom_site_label_1
    _geom_angle_atom_site_label_2
    _geom_angle_atom_site_label_3
    _geom_angle_site_symmetry_1
    _geom_angle_site_symmetry_3
    _geom_angle
    _geom_angle_publ_flag
    N1 Hg1 I1 . . 104.4(2) ?
    N1 Hg1 I2 . . 102.2(2) ?
    I1 Hg1 I2 . . 151.47(4) ?
    C8 O1 C10 . . 117.4(10) ?
    C11 O3 C12 . . 116.1(11) ?
    C1 N1 C9 . . 118.9(10) ?
    C1 N1 Hg1 . . 117.2(9) ?
    C9 N1 Hg1 . . 123.5(9) ?
    N1 C1 C2 . . 124.8(13) ?
    N1 C1 H1 . . 117.6 ?
    C2 C1 H1 . . 117.6 ?
    C3 C2 C1 . . 118.5(13) ?
    C3 C2 H2 . . 120.7 ?
    C1 C2 H2 . . 120.7 ?
    C2 C3 C4 . . 120.5(12) ?
    C2 C3 H3 . . 119.8 ?
    C4 C3 H3 . . 119.8 ?
    C5 C4 C9 . . 122.5(13) ?
    C5 C4 C3 . . 121.4(11) ?
    C9 C4 C3 . . 116.1(12) ?
    C6 C5 C4 . . 119.1(12) ?
    C6 C5 H5 . . 120.4 ?
    C4 C5 H5 . . 120.4 ?
    C5 C6 C7 . . 122.6(14) ?
    C5 C6 H6 . . 118.7 ?
    C7 C6 H6 . . 118.7 ?
    C8 C7 C6 . . 116.1(13) ?
    C8 C7 H7 . . 121.9 ?
    C6 C7 H7 . . 121.9 ?
    C9 C8 C7 . . 124.7(12) ?
    C9 C8 O1 . . 113.5(12) ?
    C7 C8 O1 . . 121.7(12) ?
    C8 C9 N1 . . 123.9(12) ?
    C8 C9 C4 . . 114.8(13) ?
    N1 C9 C4 . . 121.2(12) ?
    C11 C10 O1 . . 109.9(12) ?
    C11 C10 H10A . . 109.7 ?
    O1 C10 H10A . . 109.7 ?
    C11 C10 H10B . . 109.7 ?
    O1 C10 H10B . . 109.7 ?
    H10A C10 H10B . . 108.2 ?
    O2 C11 O3 . . 127.6(13) ?
    O2 C11 C10 . . 123.5(13) ?
    O3 C11 C10 . . 108.8(13) ?
    O3 C12 H12A . . 109.5 ?
    O3 C12 H12B . . 109.5 ?
    H12A C12 H12B . . 109.5 ?
    O3 C12 H12C . . 109.5 ?
    H12A C12 H12C . . 109.5 ?
    H12B C12 H12C . . 109.5 ?
loop_
    _geom_torsion_atom_site_label_1
    _geom_torsion_atom_site_label_2
    _geom_torsion_atom_site_label_3
    _geom_torsion_atom_site_label_4
    _geom_torsion_site_symmetry_1
    _geom_torsion_site_symmetry_2
    _geom_torsion_site_symmetry_3
    _geom_torsion_site_symmetry_4
    _geom_torsion
    _geom_torsion_publ_flag
    I1 Hg1 N1 C1 . . . . 80.1(9) ?
    I2 Hg1 N1 C1 . . . . -89.5(9) ?
    I1 Hg1 N1 C9 . . . . -107.3(9) ?
    I2 Hg1 N1 C9 . . . . 83.1(9) ?
    C9 N1 C1 C2 . . . . -0.1(19) ?
    Hg1 N1 C1 C2 . . . . 172.9(9) ?
    N1 C1 C2 C3 . . . . 0(2) ?
    C1 C2 C3 C4 . . . . -0.7(19) ?
    C2 C3 C4 C5 . . . . 178.3(13) ?
    C2 C3 C4 C9 . . . . 1.2(18) ?
    C9 C4 C5 C6 . . . . -1(2) ?
    C3 C4 C5 C6 . . . . -178.1(12) ?
    C4 C5 C6 C7 . . . . 1(2) ?
    C5 C6 C7 C8 . . . . 0.2(19) ?
    C6 C7 C8 C9 . . . . -2(2) ?
    C6 C7 C8 O1 . . . . 179.8(10) ?
    C10 O1 C8 C9 . . . . 172.5(11) ?
    C10 O1 C8 C7 . . . . -9.4(17) ?
    C7 C8 C9 N1 . . . . -180.0(12) ?
    O1 C8 C9 N1 . . . . -1.9(19) ?
    C7 C8 C9 C4 . . . . 2(2) ?
    O1 C8 C9 C4 . . . . -179.4(10) ?
    C1 N1 C9 C8 . . . . -176.7(13) ?
    Hg1 N1 C9 C8 . . . . 10.8(18) ?
    C1 N1 C9 C4 . . . . 0.7(18) ?
    Hg1 N1 C9 C4 . . . . -171.9(8) ?
    C5 C4 C9 C8 . . . . -0.7(19) ?
    C3 C4 C9 C8 . . . . 176.4(12) ?
    C5 C4 C9 N1 . . . . -178.3(12) ?
    C3 C4 C9 N1 . . . . -1.2(18) ?
    C8 O1 C10 C11 . . . . -177.0(10) ?
    C12 O3 C11 O2 . . . . 0(2) ?
    C12 O3 C11 C10 . . . . 178.5(11) ?
    O1 C10 C11 O2 . . . . -7.3(19) ?
    O1 C10 C11 O3 . . . . 173.7(10) ?
data_global
_journal_date_recd_electronic     2012-06-21
_journal_date_accepted     2012-07-07
_journal_name_full     'Acta Crystallographica, Section E'
_journal_year     2012
_journal_volume     68
_journal_issue      8
_journal_page_first     m1057
_journal_page_last     m1057
_journal_paper_category     QM
_journal_paper_doi     10.1107/S1600536812031017
_journal_coeditor_code     RZ2782
_publ_contact_author_name     'Yu-Hong Wang'
_publ_contact_author_address
;
School of Chemistry and Bioengineering
Suzhou University of Science and Technology
Suzhou 215009
People's Republic of China
;
_publ_contact_author_email     wangyuhong@mail.usts.edu.cn
_publ_contact_author_fax     '+86 0512 6841 8935'
_publ_contact_author_phone     '+86 0512 6841 8359'
_publ_section_title
;
Diiodido[methyl 2-(quinolin-8-yloxy)acetate-\k<i>N</i>]mercury(II)
;
loop_
    _publ_author_name
    _publ_author_address
    'Wang, Yu-Hong'
;
School of Chemistry and Bioengineering
Suzhou University of Science and Technology
Suzhou 215009
People's Republic of China
;
    'Zhong, Qin'
;
School of Chemistry and Bioengineering
Suzhou University of Science and Technology
Suzhou 215009
People's Republic of China
;
    'Song, Rui-Feng'
;
School of Chemistry and Bioengineering
Suzhou University of Science and Technology
Suzhou 215009
People's Republic of China
;
