# Supplementary material for: Diiodido[methyl 2-(quinolin-8-yl­oxy)­acetate-κN]mercury(II)
Source: Acta Crystallogr Sect E Struct Rep Online. 2012 Jul 14;68(Pt 8):m1057. doi: 10.1107/S1600536812031017 (PMC3414123; doi:10.1107/S1600536812031017)
Supplement: Supplementary file 2 [file e-68-m1057-Isup2.hkl]

# 
# h,k,l, Fc-squared, Fo-squared, sigma(Fo-squared) and status flag 
# 
data_I
_shelx_title '  _100314L'1' 
_shelx_refln_list_code          4 
_shelx_F_calc_maximum      325.66 
_exptl_crystal_F_000       600.00 
_reflns_d_resolution_high  0.8255 
 
loop_ 
 _symmetry_equiv_pos_as_xyz 
 'x, y, z' 
 '-x, -y, -z' 
 
_cell_length_a     7.5889 
_cell_length_b    10.3670 
_cell_length_c    11.4241 
_cell_angle_alpha  72.203 
_cell_angle_beta   74.404 
_cell_angle_gamma  68.644 
 
_shelx_F_squared_multiplier     1.000 
 
loop_ 
 _refln_index_h 
 _refln_index_k 
 _refln_index_l 
 _refln_F_squared_calc 
 _refln_F_squared_meas 
 _refln_F_squared_sigma 
 _refln_observed_status 
   2   0   0      894.03      940.85     81.78 o 
   3   0   0    45498.45    52242.96   4092.13 o 
   4   0   0    21924.32    24287.09    516.36 o 
   5   0   0      895.78      831.17     82.75 o 
   6   0   0     3095.42     3095.30    244.05 o 
   7   0   0     7514.44     8405.30    677.14 o 
   8   0   0       21.21        2.10    217.86 o 
  -8   1   0      717.12      877.67    470.94 o 
  -7   1   0      333.52      345.88     66.70 o 
  -6   1   0      490.65      447.57     65.19 o 
  -5   1   0     1499.99     1394.86    108.74 o 
  -4   1   0       39.42       32.14     46.21 o 
  -3   1   0    11381.16    11189.11    175.25 o 
  -2   1   0       17.18       26.11     31.10 o 
  -1   1   0     2453.40     2224.60     77.79 o 
   1   1   0     2592.83     2525.38     68.62 o 
   2   1   0     2551.82     2410.83     94.57 o 
   3   1   0     8938.45     9982.00    300.97 o 
   4   1   0    23190.56    25847.45    453.57 o 
   5   1   0       69.07       66.79     44.93 o 
   6   1   0      308.80      307.50     68.92 o 
   7   1   0     6454.77     7232.01    598.93 o 
   8   1   0      839.23      956.06    157.25 o 
  -7   2   0     1013.81     1248.32    386.44 o 
  -6   2   0     1960.88     2094.41    175.36 o 
  -5   2   0     3841.43     3758.97    245.67 o 
  -4   2   0     4787.11     4517.55    173.32 o 
  -3   2   0     4737.00     4843.35    160.61 o 
  -2   2   0     5088.32     5129.36    218.09 o 
  -1   2   0     8622.67     8661.54    329.31 o 
   0   2   0    10126.64    11195.59    217.34 o 
   1   2   0     1127.66     1080.35    113.47 o 
   2   2   0    10855.86    11148.55    307.68 o 
   3   2   0     2070.36     1904.88    127.29 o 
   4   2   0      631.51      669.32     95.91 o 
   5   2   0      774.02      801.71     95.02 o 
   6   2   0     1232.09     1165.51    131.46 o 
   7   2   0       47.21       46.06     78.93 o 
   8   2   0       20.12       31.24     57.04 o 
  -7   3   0       31.82       66.91    211.22 o 
  -6   3   0     3343.43     3697.96    728.15 o 
  -5   3   0     3313.70     3871.91    633.81 o 
  -4   3   0       58.30       70.85     41.54 o 
  -3   3   0    10584.19    11599.54    520.82 o 
  -2   3   0    26628.06    28259.51    612.57 o 
  -1   3   0     3277.27     3052.71    130.45 o 
   0   3   0     8872.41     9678.09    574.38 o 
   1   3   0    48076.84    33466.79    493.75 o 
   2   3   0    13744.34    13703.96    275.21 o 
   3   3   0     2114.24     2043.61    151.41 o 
   4   3   0    19208.30    19682.85    589.38 o 
   5   3   0    10614.24    10281.54    369.46 o 
   6   3   0      590.64      561.22     96.80 o 
   7   3   0     1506.57     1537.75    157.50 o 
   8   3   0     2771.74     2763.80    217.08 o 
  -7   4   0     1856.49     2032.87    643.21 o 
  -6   4   0       62.17       31.42    276.46 o 
  -5   4   0     1815.01     1769.08    365.11 o 
  -4   4   0     2996.30     3037.88    148.79 o 
  -3   4   0     1644.72     1583.39    103.57 o 
  -2   4   0    16007.57    15672.97    818.45 o 
  -1   4   0       56.94       76.13     60.89 o 
   0   4   0     8339.97     8080.79    226.11 o 
   1   4   0    14673.55    14301.01    853.50 o 
   2   4   0     5792.71     5321.08    412.11 o 
   3   4   0     6293.99     5828.99    248.45 o 
   4   4   0     1351.61     1164.42    131.98 o 
   5   4   0    15171.02    14788.63    573.74 o 
   6   4   0      182.49      162.88     73.34 o 
   7   4   0       18.52       47.65     88.01 o 
   8   4   0     4292.62     4316.85    338.19 o 
  -6   5   0     1004.27     1163.29    448.46 o 
  -5   5   0       46.30       43.33    190.79 o 
  -4   5   0     4747.42     4880.30    231.14 o 
  -3   5   0    12776.68    12457.57    535.09 o 
  -2   5   0      111.20      105.18     50.78 o 
  -1   5   0     3230.54     3084.92    175.23 o 
   0   5   0    37473.90    46263.77    808.78 o 
   1   5   0     5199.58     5165.34    294.27 o 
   2   5   0     4092.01     3869.42    219.36 o 
   3   5   0     9698.71     8862.27    467.97 o 
   4   5   0    10729.90    10654.76    556.18 o 
   5   5   0     2158.17     1839.25    174.10 o 
   6   5   0       96.48      136.55     89.84 o 
   7   5   0     4846.57     4818.59    556.78 o 
   8   5   0       14.32       36.00    109.27 o 
  -5   6   0      250.20      291.24    278.12 o 
  -4   6   0     1801.29     1821.23    166.48 o 
  -3   6   0     3752.04     3356.97    213.80 o 
  -2   6   0     2220.43     2227.21    296.93 o 
  -1   6   0     1781.10     1804.82    179.24 o 
   0   6   0    11664.63    11599.18   1053.92 o 
   1   6   0     8231.70     7983.13    299.37 o 
   2   6   0     2401.34     2280.58    244.93 o 
   3   6   0     9253.72     9227.00    418.44 o 
   4   6   0    12274.31    11880.76    604.97 o 
   5   6   0     2431.88     2162.24    207.23 o 
   6   6   0     1002.91      956.32    207.44 o 
   7   6   0     4070.98     3934.43    499.68 o 
   8   6   0      871.83      884.29    206.94 o 
  -5   7   0      197.97      167.65    170.47 o 
  -4   7   0       60.00       71.95     41.66 o 
  -3   7   0      535.37      494.13     79.06 o 
  -2   7   0      365.69      357.11     82.44 o 
  -1   7   0      438.55      428.92    113.38 o 
   0   7   0        2.81       22.38    112.27 o 
   1   7   0     1611.82     1678.13    205.24 o 
   2   7   0      970.84      916.24    156.06 o 
   3   7   0     1706.88     1441.52    177.54 o 
   4   7   0       10.12       34.50     55.75 o 
   5   7   0      205.38      182.97    147.85 o 
   6   7   0     1506.27     1359.52    265.65 o 
   7   7   0      540.09      554.25    193.40 o 
   8   7   0      235.82      239.10    144.45 o 
  -4   8   0       24.90        8.49    177.88 o 
  -3   8   0     2052.74     1920.76    301.22 o 
  -2   8   0    10386.59    10048.61    663.49 o 
  -1   8   0      389.03      371.31    108.91 o 
   0   8   0      353.14      443.92    121.27 o 
   1   8   0    13081.43    13299.31   1125.60 o 
   2   8   0     3433.70     2942.04    377.19 o 
   3   8   0      206.20      196.90    137.44 o 
   4   8   0     7186.52     7029.75    874.12 o 
   5   8   0     6193.64     6720.67    596.07 o 
   6   8   0      349.70      326.69    224.05 o 
   7   8   0      172.99      123.76    147.84 o 
   8   8   0     2052.41     2089.68    457.63 o 
  -3   9   0       46.03       55.47    186.50 o 
  -2   9   0     3207.98     2972.22    320.92 o 
  -1   9   0      751.27      704.59    203.88 o 
   0   9   0       48.00       73.88     65.80 o 
   1   9   0     3926.77     3689.61    387.07 o 
   2   9   0     6358.62     7605.77    831.87 o 
   3   9   0       80.72       38.15    187.09 o 
   4   9   0      941.70     1060.38    317.46 o 
   5   9   0     6185.81     6146.03    751.22 o 
   6   9   0      458.36      442.78    208.33 o 
   7   9   0       44.03       52.40    126.14 o 
  -2  10   0        2.69       70.47    150.16 o 
  -1  10   0       48.39       23.47     54.77 o 
   0  10   0     1374.42     1344.58    375.87 o 
   1  10   0        1.69       81.80    302.15 o 
   2  10   0      771.75      845.80    316.56 o 
   3  10   0      203.45      176.68    240.21 o 
   4  10   0      245.69      381.09    247.19 o 
   5  10   0     1490.80     1244.61    321.18 o 
   6  10   0      274.10      312.53    200.62 o 
   0  11   0     1080.51     1395.70    463.50 o 
   1  11   0      528.96      673.66    383.97 o 
   2  11   0     1383.68     1428.15    514.17 o 
   3  11   0     1311.31     1437.62    465.74 o 
   4  11   0      712.77      921.03    416.86 o 
   5  11   0      633.30      642.40    263.54 o 
  -5 -11   1      205.45      240.44    237.93 o 
  -4 -11   1       24.94       95.91    240.31 o 
  -3 -11   1     2744.12     3115.72    796.10 o 
  -2 -11   1     1512.31     1905.14    594.83 o 
  -1 -11   1       71.43      147.60    255.82 o 
   0 -11   1      534.48      818.38    390.68 o 
  -6 -10   1     1893.52     1961.82    560.81 o 
  -5 -10   1     1605.41     1709.94    512.97 o 
  -4 -10   1       85.54      138.27    300.86 o 
  -3 -10   1     2882.97     3320.37    640.32 o 
  -2 -10   1     4197.96     5629.32    941.28 o 
  -1 -10   1      329.36      413.44    302.50 o 
   0 -10   1      771.89      883.02    347.98 o 
   1 -10   1     3912.08     3810.62    917.59 o 
   2 -10   1      606.68      610.73    337.56 o 
  -7  -9   1        8.13       50.01    110.58 o 
  -6  -9   1        9.62       30.94    147.15 o 
  -5  -9   1      142.62      149.72    192.55 o 
  -4  -9   1        3.23       71.43    209.19 o 
  -3  -9   1       25.97        0.00    213.89 o 
  -2  -9   1        2.05       46.42    202.62 o 
  -1  -9   1        6.84       45.83    247.82 o 
   0  -9   1      337.35      349.17    134.63 o 
   1  -9   1      557.42      527.12    128.08 o 
   2  -9   1      185.61      137.12     75.54 o 
   3  -9   1      149.94      109.69    108.66 o 
  -7  -8   1       68.47       97.33    136.72 o 
  -6  -8   1      706.91      777.27    298.43 o 
  -5  -8   1     8200.72     9148.64   1165.71 o 
  -4  -8   1     1379.05     1196.49    323.82 o 
  -3  -8   1       43.91       28.22    239.00 o 
  -2  -8   1     6361.06     5961.79    589.55 o 
  -1  -8   1     5982.13     5907.02    468.26 o 
   0  -8   1       65.38      106.66    104.30 o 
   1  -8   1     2234.78     2309.89    239.91 o 
   2  -8   1     5868.87     5255.91    563.82 o 
   3  -8   1      278.23      244.29     74.32 o 
   4  -8   1       40.46       26.62    199.44 o 
  -8  -7   1     2079.72     2340.80    502.10 o 
  -7  -7   1       30.33       86.53    166.98 o 
  -6  -7   1      228.47      247.76    191.95 o 
  -5  -7   1     7345.35     7780.99    629.81 o 
  -4  -7   1     7454.41     6762.36    739.04 o 
  -3  -7   1      301.53      238.77    110.50 o 
  -2  -7   1     5167.81     4982.44    779.12 o 
  -1  -7   1    20174.03    21621.55   1451.01 o 
   0  -7   1      756.58      662.47    178.33 o 
   1  -7   1       74.20       85.87     69.95 o 
   2  -7   1     6974.10     6236.89    429.52 o 
   3  -7   1     1920.90     1636.85    193.54 o 
   4  -7   1       28.54       32.46    216.64 o 
   5  -7   1     1700.26     1778.29    593.01 o 
  -8  -6   1      175.76      151.80    110.76 o 
  -7  -6   1      387.09      397.56    175.39 o 
  -6  -6   1     4025.49     4491.78    431.06 o 
  -5  -6   1      186.79      130.84     98.50 o 
  -4  -6   1     2289.21     1925.89    186.60 o 
  -3  -6   1     3454.99     2990.58    316.20 o 
  -2  -6   1     3352.53     3014.73    268.59 o 
  -1  -6   1     6055.35     5817.61    360.55 o 
   0  -6   1      173.49      154.18     79.59 o 
   1  -6   1     3669.81     4152.47    340.11 o 
   2  -6   1     4419.14     3972.99    388.00 o 
   3  -6   1     3205.12     3184.35    299.39 o 
   4  -6   1      388.72      340.40     96.56 o 
   5  -6   1      145.54       90.30    209.11 o 
  -8  -5   1     1098.70     1288.51    296.98 o 
  -7  -5   1     3003.57     3100.42    418.04 o 
  -6  -5   1     5006.03     4912.67    337.17 o 
  -5  -5   1     4226.55     4180.24    280.70 o 
  -4  -5   1     4718.87     4295.60    349.56 o 
  -3  -5   1     7024.15     6522.88    573.53 o 
  -2  -5   1    11449.59    11669.87   1046.20 o 
  -1  -5   1     6961.37     6934.34    587.50 o 
   0  -5   1     6362.47     7241.92    835.10 o 
   1  -5   1     8494.87     9136.30    860.81 o 
   2  -5   1     4073.41     3478.61    341.00 o 
   3  -5   1      895.77     1026.78    118.47 o 
   4  -5   1     2003.64     2070.53    146.62 o 
   5  -5   1     1224.49     1276.23    118.00 o 
   6  -5   1       67.67       98.28    235.18 o 
  -8  -4   1        4.58       25.48    111.96 o 
  -7  -4   1     3478.41     3312.95    332.76 o 
  -6  -4   1      194.03      181.50    101.52 o 
  -5  -4   1      214.37      218.96     99.66 o 
  -4  -4   1     7157.37     6893.84    364.50 o 
  -3  -4   1    16416.67    16217.99    820.56 o 
  -2  -4   1      148.82      143.26     72.30 o 
  -1  -4   1     5078.90     4987.24    420.17 o 
   0  -4   1    23699.34    24365.08    612.03 o 
   1  -4   1     5333.32     5608.38    528.10 o 
   2  -4   1     2256.25     2330.08    183.91 o 
   3  -4   1     9127.43     9920.21    755.66 o 
   4  -4   1     5840.38     6202.80    407.46 o 
   5  -4   1      561.92      540.63     53.82 o 
   6  -4   1     1447.83     1655.36    433.03 o 
   7  -4   1     1500.80     1530.77    537.41 o 
  -8  -3   1     3605.63     4062.06    655.05 o 
  -7  -3   1       41.34       25.45     67.66 o 
  -6  -3   1       55.25       94.39     71.60 o 
  -5  -3   1    13057.89    12946.73    536.47 o 
  -4  -3   1     1583.52     1337.29    141.82 o 
  -3  -3   1     7288.68     6913.69    205.70 o 
  -2  -3   1    15561.07    16811.54    543.96 o 
  -1  -3   1    17163.89    19231.84    482.71 o 
   0  -3   1    11479.04    13951.17   1573.20 o 
   1  -3   1       66.32      104.64     74.17 o 
   2  -3   1    19625.66    19593.43    917.85 o 
   3  -3   1     1911.10     1987.38    160.52 o 
   4  -3   1     9240.72     9443.66    426.98 o 
   5  -3   1      641.19      693.75     69.33 o 
   6  -3   1       67.72       77.47     60.29 o 
   7  -3   1     2462.18     2316.01    658.84 o 
  -8  -2   1     3856.93     4419.50    699.81 o 
  -7  -2   1     1564.76     1553.64    185.91 o 
  -6  -2   1       56.15       75.83     62.43 o 
  -5  -2   1    19717.70    21315.55    749.91 o 
  -4  -2   1    23820.68    25950.39   1011.45 o 
  -3  -2   1      215.57      233.75     62.74 o 
  -2  -2   1    11500.66    11513.08    314.70 o 
  -1  -2   1   106056.52    63699.87  15627.17 o 
   0  -2   1      976.86     1073.61    238.19 o 
   1  -2   1      128.89       98.99     96.42 o 
   2  -2   1    40362.50    36335.64   5731.29 o 
   3  -2   1    11516.10    10264.67    446.66 o 
   4  -2   1      138.30      142.15     54.87 o 
   5  -2   1     6608.35     6335.98    314.29 o 
   6  -2   1     7622.39     7341.02    450.69 o 
   7  -2   1       44.82       85.21    296.15 o 
  -8  -1   1      292.18      301.20    124.23 o 
  -7  -1   1      341.66      310.67    100.26 o 
  -6  -1   1       14.22       21.99     47.31 o 
  -5  -1   1       52.08       59.80     36.77 o 
  -4  -1   1     2890.96     2936.75    136.81 o 
  -3  -1   1     1866.58     1708.50    139.61 o 
  -2  -1   1       63.31       48.46     42.79 o 
  -1  -1   1    12641.34    12520.50    224.36 o 
   0  -1   1    12167.32    14938.81    909.20 o 
   1  -1   1     1853.54     1438.26    218.76 o 
   2  -1   1     7580.99     6869.62    159.77 o 
   3  -1   1    19251.04    19550.94    529.16 o 
   4  -1   1     1496.59     1464.59    131.60 o 
   5  -1   1     2232.31     2165.74    141.72 o 
   6  -1   1     6682.12     6607.97    482.53 o 
   7  -1   1     1115.36     1159.17    142.61 o 
   8  -1   1      178.78      172.06    251.57 o 
  -8   0   1      444.74      397.79    271.58 o 
  -7   0   1     3175.34     3413.84    291.48 o 
  -6   0   1      998.22      971.09    102.93 o 
  -5   0   1      301.00      236.07     56.19 o 
  -4   0   1     5401.68     5509.24    168.63 o 
  -3   0   1     5633.30     5630.20    136.91 o 
  -2   0   1       37.37       53.38     49.32 o 
  -1   0   1    11021.71    11754.56    475.72 o 
   1   0   1      202.49      209.16     34.88 o 
   2   0   1     1555.44     1510.30    121.74 o 
   3   0   1     1784.65     1759.23    140.36 o 
   4   0   1        0.82       12.48     33.09 o 
   5   0   1      218.29      196.67     75.95 o 
   6   0   1       85.71      100.64     71.22 o 
   7   0   1        1.46       13.50     43.51 o 
   8   0   1      161.17      178.81     97.04 o 
  -8   1   1      130.04      109.92    208.27 o 
  -7   1   1     6118.99     6554.48    759.84 o 
  -6   1   1     3338.08     3426.70    272.48 o 
  -5   1   1      341.32      321.71     55.52 o 
  -4   1   1    16359.07    17729.05    596.30 o 
  -3   1   1    39669.91    39160.23   3225.44 o 
  -2   1   1      143.23      164.41     36.06 o 
  -1   1   1     6190.22     5604.79    882.07 o 
   1   1   1    14510.30    16416.92    547.91 o 
   2   1   1      151.81      204.90     63.20 o 
   3   1   1    41074.16    38402.37   3971.47 o 
   4   1   1    17375.80    18169.36    363.23 o 
   5   1   1       97.85      119.03     77.73 o 
   6   1   1     1917.79     1911.39    169.15 o 
   7   1   1     5907.14     6203.26    345.13 o 
   8   1   1      111.19      133.56     87.66 o 
  -7   2   1      314.73      360.87    260.34 o 
  -6   2   1     1418.68     1671.64    398.25 o 
  -5   2   1     2733.39     2864.07    356.98 o 
  -4   2   1       30.72       65.51    130.75 o 
  -3   2   1    24530.21    27557.02   2350.66 o 
  -2   2   1       29.71       45.01     60.75 o 
  -1   2   1     8293.65     8728.75     98.37 o 
   0   2   1    54222.98    30770.52   1216.60 o 
   1   2   1    17106.20    19371.77    643.72 o 
   2   2   1     6812.48     6791.00    150.83 o 
   3   2   1    13527.73    14255.69    295.16 o 
   4   2   1    43622.38    50717.31    843.55 o 
   5   2   1       90.68       83.29     57.54 o 
   6   2   1      394.65      391.13     81.57 o 
   7   2   1    12559.14    11251.57   1402.85 o 
   8   2   1     1354.46     1324.28    139.60 o 
  -7   3   1      563.88      625.64    308.68 o 
  -6   3   1      694.62      686.21    329.92 o 
  -5   3   1     4135.65     4174.45    568.09 o 
  -4   3   1     7890.91     8001.36    803.69 o 
  -3   3   1     1465.02     1387.92    326.62 o 
  -2   3   1     8856.49     8386.71    276.22 o 
  -1   3   1    20125.96    20281.08    306.93 o 
   0   3   1      395.92      320.87     59.22 o 
   1   3   1     1087.13      977.70    114.96 o 
   2   3   1    10481.52    10479.06    205.41 o 
   3   3   1     9271.07     9073.58    245.11 o 
   4   3   1     2591.76     2445.34    139.08 o 
   5   3   1      650.53      616.33     96.20 o 
   6   3   1     3894.42     3794.85    230.94 o 
   7   3   1      141.58      125.17     74.46 o 
   8   3   1      428.81      333.28     94.28 o 
  -6   4   1     1028.62     1273.60    371.60 o 
  -5   4   1     2125.13     2644.45    440.66 o 
  -4   4   1     1507.18     1440.82    357.49 o 
  -3   4   1     4177.82     4008.66    496.78 o 
  -2   4   1     6561.02     6084.91    530.73 o 
  -1   4   1     6731.97     6526.76    204.83 o 
   0   4   1    14609.22    14973.98    556.08 o 
   1   4   1    22822.27    24908.38   1755.02 o 
   2   4   1    14772.85    15241.95    463.80 o 
   3   4   1     7993.97     7398.58    208.11 o 
   4   4   1    11782.33    12050.80    316.48 o 
   5   4   1     6773.36     6434.98    283.97 o 
   6   4   1     4023.36     3757.96    240.86 o 
   7   4   1     1416.48     1216.04    146.28 o 
   8   4   1     1083.77     1143.20    210.15 o 
   9   4   1      866.97      727.17    203.25 o 
  -6   5   1        0.78       55.88    273.15 o 
  -5   5   1      999.89     1207.93    386.07 o 
  -4   5   1     1394.85     1335.55    360.91 o 
  -3   5   1      255.47      255.20     27.37 o 
  -2   5   1     5742.49     5295.47    664.64 o 
  -1   5   1      360.58      462.47     87.67 o 
   0   5   1     3748.43     3927.89    183.40 o 
   1   5   1    10234.91    10473.86    824.82 o 
   2   5   1     9749.83     9786.71    278.83 o 
   3   5   1      757.53      603.23    102.20 o 
   4   5   1     2355.82     2109.28    152.09 o 
   5   5   1     9453.18     9363.61    416.44 o 
   6   5   1      214.24      222.07     94.49 o 
   7   5   1       92.11      109.82     78.24 o 
   8   5   1     3957.89     4211.93    355.78 o 
  -5   6   1       81.30       77.11    170.06 o 
  -4   6   1     3174.94     3526.81    659.43 o 
  -3   6   1    11632.11    11897.25    702.64 o 
  -2   6   1       57.48      105.40     74.72 o 
  -1   6   1      665.64      755.27    107.01 o 
   0   6   1    28515.51    31262.61    717.94 o 
   1   6   1     2915.42     2561.50    256.51 o 
   2   6   1     1486.82     1329.54    177.43 o 
   3   6   1    13076.61    12642.14    861.23 o 
   4   6   1     9379.75     8346.62    348.96 o 
   5   6   1     2522.99     2196.17    179.89 o 
   6   6   1      260.69      208.05     88.52 o 
   7   6   1     4210.20     4225.86    531.40 o 
   8   6   1        9.96       50.88    155.54 o 
  -5   7   1       35.20        9.03    169.45 o 
  -4   7   1      575.14      564.20    251.17 o 
  -3   7   1     5703.56     5862.28    327.26 o 
  -2   7   1     1041.94      939.56    182.65 o 
  -1   7   1       66.14       86.02    101.15 o 
   0   7   1     6815.53     7300.71    433.41 o 
   1   7   1    12676.38    12625.04   1813.03 o 
   2   7   1      107.65       87.16     68.11 o 
   3   7   1     5431.09     5050.11    356.74 o 
   4   7   1    19118.80    19676.18   1838.74 o 
   5   7   1     1278.49     1154.33    201.90 o 
   6   7   1      196.10      264.27    165.83 o 
   7   7   1     6552.74     6837.53    627.37 o 
   8   7   1     1646.68     1672.32    352.11 o 
  -4   8   1       10.22       38.47    174.97 o 
  -3   8   1        0.84       27.36     80.87 o 
  -2   8   1      171.63      165.31     97.90 o 
  -1   8   1       37.29       44.87     62.25 o 
   0   8   1     2183.54     2183.85    238.48 o 
   1   8   1      866.14      788.47    137.71 o 
   2   8   1       10.58       11.68     58.71 o 
   3   8   1      263.57      224.19    130.01 o 
   4   8   1     1194.84     1001.66    150.09 o 
   5   8   1      305.26      341.08    203.45 o 
   6   8   1       91.91       99.40    143.47 o 
   7   8   1      859.32      749.32    229.75 o 
   8   8   1      594.41      605.33    205.98 o 
  -3   9   1      936.99     1054.02    337.50 o 
  -2   9   1     3569.55     3147.38    361.04 o 
  -1   9   1      865.40      940.49    169.39 o 
   0   9   1     1058.14     1072.52    155.24 o 
   1   9   1     8822.64     9344.77    601.70 o 
   2   9   1     2144.69     2021.72    366.39 o 
   3   9   1       53.64       63.76    177.29 o 
   4   9   1     2088.32     2113.59    367.06 o 
   5   9   1     2687.61     2717.56    417.01 o 
   6   9   1       12.54       56.63    172.72 o 
   7   9   1      163.40      150.83    145.81 o 
  -2  10   1     2445.11     2902.10    755.34 o 
  -1  10   1      783.61      763.18    288.15 o 
   0  10   1       60.37       55.11     75.27 o 
   1  10   1     3921.66     4288.15    717.40 o 
   2  10   1     5627.88     6706.01   1063.85 o 
   3  10   1       32.85       51.33    161.23 o 
   4  10   1     1307.87     1376.53    369.94 o 
   5  10   1     7370.44     7516.53    664.93 o 
   6  10   1      485.94      532.15    220.73 o 
   7  10   1       30.64       42.48    108.20 o 
  -1  11   1       57.44       70.23    112.55 o 
   0  11   1      972.01      891.43    289.66 o 
   1  11   1       50.44       16.82    164.45 o 
   2  11   1     1153.03     1381.25    358.87 o 
   3  11   1      180.92      256.05    227.06 o 
   4  11   1      357.60      291.17    240.74 o 
   5  11   1     1053.12     1036.69    364.14 o 
   6  11   1      317.91      234.22    226.24 o 
   2  12   1      385.70      441.99    301.13 o 
   3  12   1     1092.83     1159.15    433.71 o 
   4  12   1     1488.92     1731.46    585.26 o 
  -4 -11   2      306.73      462.19    386.00 o 
  -3 -11   2       35.68       81.63    351.85 o 
  -2 -11   2      242.25      362.62    386.92 o 
  -1 -11   2      872.07     1047.67    455.59 o 
  -5 -10   2      144.94      183.20    244.70 o 
  -4 -10   2       16.51       14.50    232.80 o 
  -3 -10   2     3265.98     4286.39    670.54 o 
  -2 -10   2     1889.20     2439.24    505.40 o 
  -1 -10   2      341.09      327.71    282.38 o 
   0 -10   2      543.32      567.99    306.71 o 
   1 -10   2     1763.77     1908.70    610.74 o 
  -6  -9   2     3482.65     3756.44    700.82 o 
  -5  -9   2     2879.58     3128.24    519.42 o 
  -4  -9   2      166.08      186.41    246.91 o 
  -3  -9   2     1610.17     1968.15    515.15 o 
  -2  -9   2     7786.49    10316.07    900.40 o 
  -1  -9   2      225.06      182.45    255.28 o 
   0  -9   2      244.93      417.70    375.35 o 
   1  -9   2     5480.08     5950.54    953.66 o 
   2  -9   2     1454.46     1493.99    549.37 o 
   3  -9   2       26.59       26.15    112.56 o 
  -7  -8   2      403.91      400.32    242.17 o 
  -6  -8   2        1.24       75.01    130.13 o 
  -5  -8   2      124.44      152.58    184.53 o 
  -4  -8   2      335.42      304.57    255.91 o 
  -3  -8   2      178.34      146.12    253.46 o 
  -2  -8   2     2502.81     2298.19    450.71 o 
  -1  -8   2      128.40      123.17     96.00 o 
   0  -8   2       29.96      113.25    127.92 o 
   1  -8   2     2675.48     2376.77    283.35 o 
   2  -8   2      890.17      803.65    172.22 o 
   3  -8   2       22.64       22.60     39.41 o 
   4  -8   2      844.93      865.09    405.34 o 
  -7  -7   2      443.81      366.15    225.06 o 
  -6  -7   2     1225.30     1366.90    401.10 o 
  -5  -7   2     5778.13     6558.95    578.40 o 
  -4  -7   2     1631.73     1945.66    392.08 o 
  -3  -7   2      952.19      786.48    160.01 o 
  -2  -7   2     6228.41     5276.39    566.11 o 
  -1  -7   2     4837.55     4823.99    519.96 o 
   0  -7   2      644.48      549.24    147.10 o 
   1  -7   2      802.68      801.86    157.68 o 
   2  -7   2     1762.18     1903.28    223.00 o 
   3  -7   2      611.14      567.00    180.34 o 
   4  -7   2      286.05      210.64    115.36 o 
   5  -7   2      243.41      287.56    255.58 o 
  -8  -6   2     2932.87     3437.32    629.75 o 
  -7  -6   2      149.82      196.82    160.71 o 
  -6  -6   2      402.61      348.10    237.35 o 
  -5  -6   2     5567.63     5346.32    488.44 o 
  -4  -6   2     7669.26     6777.67    955.53 o 
  -3  -6   2      167.05      149.36     76.96 o 
  -2  -6   2     5156.50     4891.67    551.90 o 
  -1  -6   2    23476.96    23165.87   1794.47 o 
   0  -6   2      903.89      874.12    187.66 o 
   1  -6   2      862.17      810.35    168.29 o 
   2  -6   2    14019.78    14312.16   1170.97 o 
   3  -6   2     4833.00     4529.12    397.08 o 
   4  -6   2       42.26       43.46     48.15 o 
   5  -6   2     1884.87     2097.71    606.78 o 
  -8  -5   2       91.68      151.92    169.75 o 
  -7  -5   2        5.14       40.16    136.27 o 
  -6  -5   2     4020.51     3816.72    292.24 o 
  -5  -5   2       38.76       35.43    136.77 o 
  -4  -5   2     4928.63     4363.04    297.08 o 
  -3  -5   2     5390.51     5070.16    698.16 o 
  -2  -5   2     4047.32     3626.14    392.50 o 
  -1  -5   2     7770.87     7115.03    315.54 o 
   0  -5   2      147.57      121.55     86.51 o 
   1  -5   2     5011.29     4919.77    357.39 o 
   2  -5   2     4658.97     4589.18    373.13 o 
   3  -5   2     6605.90     6063.90    529.80 o 
   4  -5   2      933.93      940.07    117.21 o 
   5  -5   2       74.56       80.56     47.29 o 
   6  -5   2     2706.69     2769.70    738.24 o 
  -8  -4   2      714.02      831.41    218.65 o 
  -7  -4   2      192.34      156.41     74.65 o 
  -6  -4   2     7205.87     7404.15    466.91 o 
  -5  -4   2     7649.25     7998.05    395.80 o 
  -4  -4   2      209.39      201.88     79.35 o 
  -3  -4   2     4570.08     4227.09    203.68 o 
  -2  -4   2    27044.66    29244.78    841.50 o 
  -1  -4   2      617.18      538.23    126.30 o 
   0  -4   2      106.77      130.85    106.57 o 
   1  -4   2    20992.57    23788.05    695.67 o 
   2  -4   2     7139.37     7640.65    455.69 o 
   3  -4   2       73.81       88.85     95.57 o 
   4  -4   2     3531.59     3814.70    298.42 o 
   5  -4   2     3178.36     3499.80    206.95 o 
   6  -4   2       57.36       69.30     48.42 o 
   7  -4   2       95.59      124.78    242.20 o 
  -8  -3   2       26.26       68.48    147.13 o 
  -7  -3   2      752.81      771.05    136.79 o 
  -6  -3   2      794.87      758.42    151.47 o 
  -5  -3   2      346.69      424.29    126.04 o 
  -4  -3   2     5444.66     5057.32    372.99 o 
  -3  -3   2     6825.75     6301.05    315.85 o 
  -2  -3   2     8566.88     8573.54    621.64 o 
  -1  -3   2     9417.72    10170.12    568.60 o 
   0  -3   2    19338.61    22464.64    508.63 o 
   1  -3   2    10983.24    11549.12    383.68 o 
   2  -3   2     9073.71     8814.58   1455.66 o 
   3  -3   2     5276.13     5602.74    458.59 o 
   4  -3   2     4813.96     5155.91    294.79 o 
   5  -3   2     4030.65     4357.42    399.02 o 
   6  -3   2     1140.66     1214.08    141.65 o 
   7  -3   2      747.97      789.11    349.94 o 
  -8  -2   2     2474.84     2642.29    462.63 o 
  -7  -2   2       52.76       45.16     42.52 o 
  -6  -2   2       28.41       30.23     45.38 o 
  -5  -2   2     8153.46     8089.20    373.92 o 
  -4  -2   2     1112.11     1035.07    105.29 o 
  -3  -2   2     6660.48     6533.83    470.15 o 
  -2  -2   2     7780.12     7605.75    373.22 o 
  -1  -2   2    10138.25     9533.31   1157.14 o 
   0  -2   2     6747.07     6777.00    897.63 o 
   1  -2   2     1411.50     1236.70    232.91 o 
   2  -2   2     7460.44     6644.61    346.00 o 
   3  -2   2      631.79      536.65    108.35 o 
   4  -2   2     4392.22     4018.09    226.78 o 
   5  -2   2      370.83      277.33     76.42 o 
   6  -2   2       22.44       28.37     47.40 o 
   7  -2   2     1891.60     1993.67    154.56 o 
  -8  -1   2     3750.47     3991.34    967.14 o 
  -7  -1   2     1404.10     1631.23    179.80 o 
  -6  -1   2      178.56      172.88     68.10 o 
  -5  -1   2    13121.02    14494.12    541.27 o 
  -4  -1   2    26487.96    31079.72    918.16 o 
  -3  -1   2      326.36      285.78     69.67 o 
  -2  -1   2    14321.67    13768.47    280.59 o 
  -1  -1   2    84136.09    53696.14   7319.66 o 
   0  -1   2     6101.32     6598.47    481.11 o 
   1  -1   2     3515.67     2918.46    280.44 o 
   2  -1   2    56514.61    46481.05   3604.41 o 
   3  -1   2    16552.07    16576.14    301.00 o 
   4  -1   2     1991.66     1699.54    152.27 o 
   5  -1   2     4113.60     4202.70    223.49 o 
   6  -1   2     9681.73    10077.68    519.03 o 
   7  -1   2       46.09       56.67     53.18 o 
   8  -1   2       10.57       24.10    221.16 o 
  -8   0   2      490.71      688.50    343.60 o 
  -7   0   2      946.66     1155.46    136.77 o 
  -6   0   2      563.00      503.85     75.37 o 
  -5   0   2      836.42      928.81     94.99 o 
  -4   0   2    11451.62    12441.29    427.50 o 
  -3   0   2      118.77      124.38     42.99 o 
  -2   0   2       64.16       79.36     42.54 o 
  -1   0   2    44282.40    38335.23   2885.90 o 
   0   0   2    13694.98    11028.33    437.67 o 
   1   0   2     2734.25     2495.23    134.85 o 
   2   0   2    54303.25    38892.08   9753.87 o 
   3   0   2    39647.83    44144.02    562.91 o 
   4   0   2       90.84      100.27     52.68 o 
   5   0   2     1824.05     1852.79    142.64 o 
   6   0   2    14048.36    15875.93    963.47 o 
   7   0   2     1120.03     1068.78    205.78 o 
   8   0   2       26.43       35.16     67.58 o 
  -7   1   2     1461.48     1823.82    441.87 o 
  -6   1   2     1126.06     1052.98    121.76 o 
  -5   1   2     1694.18     1770.71    148.08 o 
  -4   1   2     1129.93     1051.60     85.95 o 
  -3   1   2     1296.88     1234.93    123.38 o 
  -2   1   2     5253.71     4683.16    234.53 o 
  -1   1   2     1983.22     1812.47    126.13 o 
   0   1   2       64.26       68.65     22.08 o 
   1   1   2     4617.20     4481.67    333.76 o 
   2   1   2    31489.95    33460.39   2222.16 o 
   3   1   2       77.15      112.29     48.15 o 
   4   1   2        7.66       13.24     49.46 o 
   5   1   2      202.75      190.43     89.07 o 
   6   1   2      430.14      420.72    117.10 o 
   7   1   2      461.04      457.46     93.21 o 
   8   1   2       24.09       46.91     92.89 o 
  -7   2   2     1497.95     1716.01    526.73 o 
  -6   2   2     2147.35     2599.04    542.34 o 
  -5   2   2      371.81      384.64    162.25 o 
  -4   2   2     7598.18     7916.14    613.43 o 
  -3   2   2    22454.04    25622.38   2778.12 o 
  -2   2   2     3565.36     3423.86    400.48 o 
  -1   2   2     7776.46     6932.83    319.54 o 
   0   2   2    51159.88    35175.30    408.43 o 
   1   2   2    15933.63    18487.93    225.60 o 
   2   2   2      330.68      246.33     58.99 o 
   3   2   2    18162.75    19835.48    289.92 o 
   4   2   2    13212.10    13985.51    319.56 o 
   5   2   2      786.08      777.69    101.06 o 
   6   2   2     2836.57     2897.75    196.95 o 
   7   2   2     4311.59     4686.81    290.93 o 
   8   2   2      375.27      357.63     93.48 o 
  -7   3   2      624.28      765.79    319.22 o 
  -6   3   2     2314.05     3255.72    607.18 o 
  -5   3   2     2196.46     1951.07    419.27 o 
  -4   3   2       28.90       45.39    139.22 o 
  -3   3   2    15260.59    16208.49   1040.86 o 
  -2   3   2      114.54      229.96    191.37 o 
  -1   3   2     3597.17     3374.87     82.22 o 
   1   3   2    26203.57    24495.89   1148.35 o 
   2   3   2     6189.65     5894.31    152.68 o 
   3   3   2    11831.83    12697.38    239.78 o 
   4   3   2    29040.96    32223.57    598.92 o 
   5   3   2      243.79      294.34     86.67 o 
   6   3   2      155.19      136.97     76.14 o 
   7   3   2    10269.68    11014.90    645.09 o 
   8   3   2     1222.01     1202.71    170.24 o 
   9   3   2       23.32        0.00     73.57 o 
  -6   4   2       17.78       38.97    170.47 o 
  -5   4   2     3949.59     4383.41    573.96 o 
  -4   4   2     7062.17     8096.76   1022.28 o 
  -3   4   2      504.79      561.07    257.38 o 
  -2   4   2      615.72      631.79     58.68 o 
  -1   4   2    32330.03    33295.38    648.53 o 
   0   4   2      386.15      366.51     66.56 o 
   1   4   2     4708.40     4245.45    152.19 o 
   2   4   2    18950.05    19856.23    409.03 o 
   3   4   2    10313.15    10711.06    249.13 o 
   4   4   2     6703.49     6372.65    225.05 o 
   5   4   2      321.67      307.85     87.64 o 
   6   4   2     6319.03     5939.24    309.43 o 
   7   4   2      909.12      942.46    138.68 o 
   8   4   2     1129.81     1171.55    227.58 o 
   9   4   2      615.45      709.29    194.97 o 
  -6   5   2      393.75      366.86    258.47 o 
  -5   5   2     1179.84     1468.06    401.38 o 
  -4   5   2     4064.09     4332.09    548.53 o 
  -3   5   2     2571.98     2827.04    439.35 o 
  -2   5   2     4932.02     4360.46    532.16 o 
  -1   5   2    11736.33    11762.62    331.01 o 
   0   5   2    17165.65    18998.80    826.12 o 
   1   5   2     5530.19     5250.95    298.15 o 
   2   5   2    16866.24    17079.86    362.37 o 
   3   5   2    19778.35    19855.21    424.11 o 
   4   5   2      845.92      734.78    115.72 o 
   5   5   2     1690.45     1488.47    149.25 o 
   6   5   2     8295.66     8286.46    497.79 o 
   7   5   2     1883.78     1965.46    193.03 o 
   8   5   2       27.37       38.35    127.16 o 
   9   5   2     1368.13     1313.36    302.98 o 
  -5   6   2      445.35      493.03    291.89 o 
  -4   6   2       13.33       64.75    189.42 o 
  -3   6   2       36.95       50.79    182.21 o 
  -2   6   2     2378.34     2153.04    188.71 o 
  -1   6   2      589.70      623.66    105.58 o 
   0   6   2       35.06       45.55     50.16 o 
   1   6   2     2211.92     1888.66    172.53 o 
   2   6   2     3859.78     3600.27    188.93 o 
   3   6   2      108.83      113.83     87.50 o 
   4   6   2     3897.89     3690.80    208.91 o 
   5   6   2     6882.58     6718.55    336.35 o 
   6   6   2     1333.29     1156.83    157.12 o 
   7   6   2      783.67      724.09    191.52 o 
   8   6   2     1803.82     1569.79    232.72 o 
  -5   7   2       30.13       90.54    174.96 o 
  -4   7   2     2049.99     2511.68    439.66 o 
  -3   7   2     6563.66     7189.38    728.61 o 
  -2   7   2      292.03      266.09     59.53 o 
  -1   7   2      292.60      270.02    115.09 o 
   0   7   2    15342.46    16713.27    795.89 o 
   1   7   2     1676.81     1504.94    179.82 o 
   2   7   2      309.71      319.09    147.56 o 
   3   7   2     6743.39     6086.42    342.53 o 
   4   7   2     5758.27     5380.28    304.08 o 
   5   7   2     1122.42      907.84    131.49 o 
   6   7   2       85.80       86.11    112.71 o 
   7   7   2     2979.51     2876.03    400.45 o 
   8   7   2      129.68      145.34    128.73 o 
  -4   8   2      164.61       97.47    211.83 o 
  -3   8   2     5141.40     6519.86    688.81 o 
  -2   8   2     1107.09      965.87    105.18 o 
  -1   8   2       43.70       39.69     51.14 o 
   0   8   2    12681.99    12865.49    946.04 o 
   1   8   2    10474.12    10948.29   1119.95 o 
   2   8   2      198.76      136.42    103.88 o 
   3   8   2     2944.38     2834.75    241.17 o 
   4   8   2    17762.81    17088.12    905.27 o 
   5   8   2      781.90      609.76    154.60 o 
   6   8   2      256.71      207.32    138.14 o 
   7   8   2     6528.69     6661.70    531.94 o 
   8   8   2     1510.87     1592.79    359.71 o 
  -3   9   2      149.41      176.12    211.35 o 
  -2   9   2       12.28       49.59    108.02 o 
  -1   9   2      704.36      623.87    295.78 o 
   0   9   2        6.30       31.11     83.12 o 
   1   9   2     1992.61     1982.17    209.08 o 
   2   9   2       96.32      105.99     89.04 o 
   3   9   2       17.70       27.86     45.68 o 
   4   9   2     3261.85     3250.51    452.99 o 
   5   9   2      803.97      927.38    240.19 o 
   6   9   2      453.51      346.55    192.95 o 
   7   9   2      815.77      836.16    245.01 o 
   8   9   2     1679.57     1383.49    429.44 o 
  -2  10   2     1258.22     1341.92    446.53 o 
  -1  10   2     1353.29     1682.25    366.39 o 
   0  10   2      485.12      517.51    112.64 o 
   1  10   2     1542.67     1495.18    222.04 o 
   2  10   2     2303.13     2239.46    457.36 o 
   3  10   2      333.68      364.32    248.65 o 
   4  10   2      385.85      458.68    281.51 o 
   5  10   2      723.59      661.63    256.96 o 
   6  10   2      235.68      254.80    173.33 o 
   7  10   2        9.52       47.41    111.14 o 
  -1  11   2      697.51      794.97    310.90 o 
   0  11   2       25.05       66.53    150.35 o 
   1  11   2     1745.04     1999.57    376.93 o 
   2  11   2     2843.98     3009.21    414.17 o 
   3  11   2      202.97      217.77    204.19 o 
   4  11   2      952.83      922.90    285.79 o 
   5  11   2     4032.20     4044.47    924.38 o 
   6  11   2      580.42      490.30    225.93 o 
   1  12   2        1.38       38.95    135.12 o 
   2  12   2      986.40     1209.98    422.87 o 
   3  12   2       79.82      127.00    216.20 o 
   4  12   2      272.47      228.85    237.22 o 
   5  12   2     1333.83     1331.90    445.44 o 
  -4 -10   3      378.56      523.89    386.02 o 
  -3 -10   3      165.54      170.57    272.99 o 
  -2 -10   3      243.62      163.59    243.96 o 
  -1 -10   3      538.20      769.16    392.12 o 
   0 -10   3      635.91      760.38    354.07 o 
   1 -10   3      180.99      184.34    277.22 o 
  -6  -9   3     2331.41     2535.18    565.35 o 
  -5  -9   3      221.08      175.84    223.80 o 
  -4  -9   3       13.77       45.48    279.45 o 
  -3  -9   3     2943.57     3837.88    755.95 o 
  -2  -9   3     1652.43     1786.21    493.06 o 
  -1  -9   3       12.55       74.09    292.11 o 
   0  -9   3      453.83      571.31    335.40 o 
   1  -9   3     1623.76     1926.20    463.30 o 
   2  -9   3        2.25       70.85    354.62 o 
  -6  -8   3     3939.44     4930.41    742.04 o 
  -5  -8   3     3467.21     3967.76    567.38 o 
  -4  -8   3       70.86       48.44    279.19 o 
  -3  -8   3     3154.53     3953.36    654.11 o 
  -2  -8   3    10739.47    13335.89   4766.63 o 
  -1  -8   3      108.32      146.95    224.40 o 
   0  -8   3      347.63      410.37    307.02 o 
   1  -8   3     7998.82     8269.76    881.79 o 
   2  -8   3     1849.31     1871.37    295.75 o 
   3  -8   3       30.40      114.55    195.18 o 
  -7  -7   3      710.22      721.19    293.19 o 
  -6  -7   3        7.18       52.76    144.17 o 
  -5  -7   3     1677.55     1850.88    465.47 o 
  -4  -7   3      890.11     1121.96    302.74 o 
  -3  -7   3      220.63      158.61    241.56 o 
  -2  -7   3     6396.78     5762.92    960.85 o 
  -1  -7   3      538.20      440.67    148.19 o 
   0  -7   3      664.80      620.14    159.13 o 
   1  -7   3     3704.66     3157.73    593.73 o 
   2  -7   3     3681.67     3476.42    512.76 o 
   3  -7   3      637.01      570.41    119.03 o 
   4  -7   3       99.67       81.57    127.32 o 
  -7  -6   3     1172.77     1299.59    364.73 o 
  -6  -6   3      631.62      596.13    250.40 o 
  -5  -6   3      464.27      503.95    244.72 o 
  -4  -6   3     3213.99     2693.35    417.16 o 
  -3  -6   3     4503.15     3621.22    395.28 o 
  -2  -6   3     1448.12     1486.55    207.31 o 
  -1  -6   3     2156.28     1959.90    267.29 o 
   0  -6   3     5205.77     5284.33    723.38 o 
   1  -6   3     1052.14     1122.42    204.32 o 
   2  -6   3      300.35      316.38    130.63 o 
   3  -6   3      771.43      678.30    133.71 o 
   4  -6   3       55.97       96.80     64.62 o 
   5  -6   3      115.92      123.14     91.04 o 
  -7  -5   3      395.24      376.62    180.12 o 
  -6  -5   3      183.13      258.20    175.30 o 
  -5  -5   3    11557.95    10930.07   1308.07 o 
  -4  -5   3     6746.40     5951.85    687.42 o 
  -3  -5   3      320.08      315.97    107.09 o 
  -2  -5   3     6237.46     5837.31    930.13 o 
  -1  -5   3    18694.72    18295.87   2121.54 o 
   0  -5   3     2836.78     3068.63    419.65 o 
   1  -5   3     2735.31     2596.98    281.38 o 
   2  -5   3    10997.39    12763.36    790.62 o 
   3  -5   3     4710.69     4128.82    447.32 o 
   4  -5   3     1369.91     1400.89    170.32 o 
   5  -5   3     1862.38     2077.68    218.57 o 
   6  -5   3     1822.28     1817.52    555.33 o 
  -8  -4   3      147.84      186.87    148.28 o 
  -7  -4   3       66.14       53.70    128.15 o 
  -6  -4   3     4499.02     4474.06    313.81 o 
  -5  -4   3      214.11      201.58     93.17 o 
  -4  -4   3     3341.16     3309.86    326.54 o 
  -3  -4   3     4340.42     3945.50    606.80 o 
  -2  -4   3     3450.43     3219.36    418.02 o 
  -1  -4   3    15288.26    16057.48   1485.79 o 
   0  -4   3      761.55      692.99    163.45 o 
   1  -4   3     7253.22     7439.94    391.73 o 
   2  -4   3     4021.00     3671.07    322.01 o 
   3  -4   3     8825.59     9138.55   1062.67 o 
   4  -4   3      655.44      640.18    143.44 o 
   5  -4   3      155.57      125.65     80.15 o 
   6  -4   3     4051.60     3585.63    343.22 o 
  -8  -3   3      348.96      467.70    202.45 o 
  -7  -3   3       41.27       37.90     47.66 o 
  -6  -3   3     6916.81     7140.60    513.69 o 
  -5  -3   3    11425.64    11119.66    971.38 o 
  -4  -3   3      579.45      545.96    113.62 o 
  -3  -3   3     6083.02     5848.09    501.75 o 
  -2  -3   3    33155.04    43704.69   2456.09 o 
  -1  -3   3     2121.07     1766.44    188.80 o 
   0  -3   3       74.95       81.80     93.06 o 
   1  -3   3    33830.61    37771.74   2523.73 o 
   2  -3   3     5989.80     5317.29    352.61 o 
   3  -3   3     1289.68     1130.36    178.92 o 
   4  -3   3     5346.60     5522.99    352.31 o 
   5  -3   3     5060.72     5300.84    333.45 o 
   6  -3   3      571.16      577.11     96.89 o 
   7  -3   3        5.76       79.77    272.72 o 
  -8  -2   3      401.09      464.50    179.04 o 
  -7  -2   3       61.43       84.24     64.27 o 
  -6  -2   3     1151.13     1172.99    185.98 o 
  -5  -2   3     4156.33     3928.49    251.69 o 
  -4  -2   3     1660.26     1620.36    144.63 o 
  -3  -2   3     3151.71     2849.85    196.74 o 
  -2  -2   3    20173.48    19544.76    523.33 o 
  -1  -2   3    12292.83    12054.51    969.59 o 
   0  -2   3     1809.87     1923.51    262.17 o 
   1  -2   3    18249.18    19420.30   1055.62 o 
   2  -2   3    18218.10    15768.32   1568.10 o 
   3  -2   3     1456.58     1372.27    176.66 o 
   4  -2   3     2778.25     2641.89    217.41 o 
   5  -2   3    10582.20    10079.57    652.73 o 
   6  -2   3     2360.23     2302.22    248.73 o 
   7  -2   3      587.92      604.04    179.05 o 
  -8  -1   3     1060.35     1174.29    440.70 o 
  -7  -1   3       27.02       54.72     64.12 o 
  -6  -1   3       10.72       45.17     47.57 o 
  -5  -1   3     2281.47     2323.30    204.79 o 
  -4  -1   3     1097.87     1025.11    108.36 o 
  -3  -1   3      434.74      491.76     84.10 o 
  -2  -1   3     1463.65     1421.64    136.80 o 
  -1  -1   3     2718.58     2795.28    242.72 o 
   0  -1   3      844.77      640.44    131.77 o 
   1  -1   3      727.61      537.02    178.45 o 
   2  -1   3      108.73      169.77     91.33 o 
   3  -1   3      903.24      743.75    131.25 o 
   4  -1   3     1768.15     1537.93    157.52 o 
   5  -1   3      409.66      369.59    102.51 o 
   6  -1   3      150.27      159.13     72.89 o 
   7  -1   3      410.13      357.93     94.69 o 
   8  -1   3      375.17      450.49    331.67 o 
  -7   0   3     1251.00     1729.57    201.48 o 
  -6   0   3       40.29       48.63     52.24 o 
  -5   0   3    11075.76    11377.91    638.62 o 
  -4   0   3    19701.09    23452.62   1043.27 o 
  -3   0   3     1044.51     1173.10    113.81 o 
  -2   0   3     3097.98     2767.74    205.56 o 
  -1   0   3    73039.95    64984.27   3873.59 o 
   0   0   3     2622.02     2374.92    176.32 o 
   1   0   3     1174.70     1107.05    187.92 o 
   2   0   3    40958.70    43963.70    565.33 o 
   3   0   3    15506.52    15153.64    293.97 o 
   4   0   3     2332.21     2170.98    135.26 o 
   5   0   3     3477.28     3424.33    203.87 o 
   6   0   3     7558.93     7858.19    533.25 o 
   7   0   3       12.62       33.42     67.06 o 
   8   0   3        5.97       18.02    195.34 o 
  -7   1   3     1255.66     1373.92    448.41 o 
  -6   1   3      673.66      670.75     88.80 o 
  -5   1   3     1031.04     1004.32     87.76 o 
  -4   1   3    13961.57    16296.55    884.54 o 
  -3   1   3       51.49       84.55     40.42 o 
  -2   1   3       40.49       43.75     39.37 o 
  -1   1   3    52048.90    44431.41   1958.27 o 
   0   1   3    22690.28    22546.00    797.41 o 
   1   1   3     8280.04     8394.13    179.07 o 
   2   1   3    26003.36    28635.99    327.35 o 
   3   1   3    46557.38    39349.07   7132.16 o 
   4   1   3      691.83      820.28    101.12 o 
   5   1   3     1450.60     1379.79    125.05 o 
   6   1   3    19610.04    21157.81    887.92 o 
   7   1   3     1536.43     1420.85    151.22 o 
   8   1   3      126.83      120.00     94.10 o 
  -7   2   3       19.88       37.46    182.40 o 
  -6   2   3     2748.77     3214.05    637.15 o 
  -5   2   3     3363.92     3328.35    357.76 o 
  -4   2   3       15.02       48.29    122.84 o 
  -3   2   3      455.40      542.54     65.56 o 
  -2   2   3    12202.86    11561.09    761.10 o 
  -1   2   3       19.48       39.74     42.82 o 
   0   2   3     2170.44     1860.43    148.58 o 
   1   2   3     9867.79    10644.02    627.05 o 
   2   2   3      327.61      299.66     62.43 o 
   3   2   3     7945.14     7979.14    196.36 o 
   4   2   3      156.05      218.20     68.76 o 
   5   2   3     2180.39     2217.23    153.15 o 
   6   2   3     3432.46     3373.04    218.78 o 
   7   2   3     1451.78     1424.00    163.89 o 
   8   2   3      170.17      192.39     81.32 o 
  -7   3   3     1310.14     1309.59    499.37 o 
  -6   3   3     1359.11     1422.30    423.00 o 
  -5   3   3     1531.51     1829.01    404.88 o 
  -4   3   3     4374.01     4058.99    356.12 o 
  -3   3   3     9621.07     9012.74    990.32 o 
  -2   3   3     7849.92     7586.99    428.35 o 
  -1   3   3    19900.25    23158.11    251.18 o 
   0   3   3    20987.99    24302.00    683.12 o 
   1   3   3     9373.56     9870.44    284.89 o 
   2   3   3    12215.08    12250.38    218.10 o 
   3   3   3     7013.00     7293.96    186.73 o 
   4   3   3     7218.21     7279.40    225.41 o 
   5   3   3     5458.14     5130.45    243.24 o 
   6   3   3     3638.24     3519.71    222.39 o 
   7   3   3     1016.29     1015.20    137.50 o 
   8   3   3     1390.76     1363.55    189.30 o 
   9   3   3      615.73      667.88    199.28 o 
  -6   4   3     1037.85     1233.33    427.10 o 
  -5   4   3      243.65      262.48    230.57 o 
  -4   4   3      147.14      176.63    195.22 o 
  -3   4   3     7836.04     7812.93    706.59 o 
  -2   4   3      263.76      349.42    182.30 o 
  -1   4   3     1593.65     1682.65    134.38 o 
   0   4   3     7469.97     7126.41    182.93 o 
   1   4   3    15659.97    16471.23    628.86 o 
   2   4   3      147.96      221.83     76.38 o 
   3   4   3    11821.08    11887.64    266.63 o 
   4   4   3    23942.66    25171.04    503.71 o 
   5   4   3      683.33      634.35    111.16 o 
   6   4   3     1076.92     1030.63    137.44 o 
   7   4   3     7585.46     7739.68    408.51 o 
   8   4   3     1534.10     1476.68    246.59 o 
   9   4   3       30.06       88.90    121.90 o 
  -6   5   3       59.10       73.94    172.26 o 
  -5   5   3     2608.31     2869.95    573.81 o 
  -4   5   3     5473.95     6251.20    660.26 o 
  -3   5   3      538.21      402.97    217.71 o 
  -2   5   3       73.04       94.52     33.81 o 
  -1   5   3    21215.09    22326.22    600.00 o 
   0   5   3       54.77       75.44     40.61 o 
   1   5   3     6144.44     5800.47    205.74 o 
   2   5   3    14710.46    15041.80    391.16 o 
   3   5   3     7956.50     7814.11    237.11 o 
   4   5   3     7432.63     7585.56    253.25 o 
   5   5   3        2.14       65.97     92.12 o 
   6   5   3     6615.27     6524.55    410.64 o 
   7   5   3     1066.03     1064.26    144.68 o 
   8   5   3     1168.67     1171.01    229.75 o 
   9   5   3      491.23      475.85    182.54 o 
  -5   6   3      940.64     1071.52    320.46 o 
  -4   6   3     4673.57     5232.33    832.20 o 
  -3   6   3     1200.43     1214.06    309.07 o 
  -2   6   3      483.05      434.31     60.63 o 
  -1   6   3    18918.24    19877.48    933.60 o 
   0   6   3    10998.46    11384.19    457.64 o 
   1   6   3      315.18      373.85     87.82 o 
   2   6   3     9609.71     9256.06    295.80 o 
   3   6   3    29152.07    32180.14    829.31 o 
   4   6   3      972.58      911.82    117.98 o 
   5   6   3      766.22      687.60    116.81 o 
   6   6   3    12161.64    10993.22    625.05 o 
   7   6   3     1817.68     1665.50    235.37 o 
   8   6   3      133.30      101.35    102.30 o 
   9   6   3     1366.49     1329.72    314.93 o 
  -5   7   3        4.11       29.31    164.64 o 
  -4   7   3      137.35      189.18    177.79 o 
  -3   7   3       51.80       44.75    154.92 o 
  -2   7   3      161.46      154.38     52.11 o 
  -1   7   3      755.75      821.25     97.69 o 
   0   7   3     1391.02     1279.49    134.89 o 
   1   7   3      147.14      102.16     68.92 o 
   2   7   3     1204.14     1249.60    146.87 o 
   3   7   3     4416.88     4124.21    257.56 o 
   4   7   3     1802.28     1702.55    165.55 o 
   5   7   3      678.37      629.13    118.12 o 
   6   7   3     3115.87     2863.38    274.11 o 
   7   7   3     2415.36     2407.14    361.55 o 
   8   7   3      252.20      216.84    136.17 o 
  -4   8   3      620.95      633.89    237.61 o 
  -3   8   3     3215.93     3427.81    461.20 o 
  -2   8   3      325.11      325.76     98.11 o 
  -1   8   3      340.08      366.12     76.44 o 
   0   8   3     4878.78     5069.74    411.74 o 
   1   8   3      648.66      569.12    129.28 o 
   2   8   3     1670.78     1460.54    167.50 o 
   3   8   3     2422.07     2434.91    214.70 o 
   4   8   3     2546.60     2385.70    221.97 o 
   5   8   3      156.25      138.34    118.16 o 
   6   8   3       46.59      106.71    132.97 o 
   7   8   3     1043.62      925.49    226.16 o 
   8   8   3       25.91       36.11    109.18 o 
  -3   9   3     2994.04     3630.26    846.29 o 
  -2   9   3     1042.97     1036.33    254.60 o 
  -1   9   3       36.91       33.04     48.47 o 
   0   9   3     6113.71     5921.82    348.05 o 
   1   9   3     9111.73     9151.76    739.14 o 
   2   9   3     1076.76     1076.00    177.66 o 
   3   9   3     4534.35     4355.61    355.63 o 
   4   9   3    11562.51    10287.17    707.09 o 
   5   9   3      533.63      420.91    165.53 o 
   6   9   3      137.81      131.43    136.73 o 
   7   9   3     4582.29     3951.00    414.45 o 
   8   9   3     1235.95     1115.63    347.81 o 
  -2  10   3      164.34      187.35    210.85 o 
  -1  10   3      861.60      834.00    171.64 o 
   0  10   3      165.16      142.29     76.98 o 
   1  10   3     2662.80     2612.03    314.10 o 
   2  10   3      256.90      256.08    133.33 o 
   3  10   3      420.38      443.67    272.74 o 
   4  10   3     4769.25     4713.15    767.07 o 
   5  10   3      892.70      774.25    281.94 o 
   6  10   3      254.50      202.59    154.19 o 
   7  10   3     1260.80     1343.85    402.61 o 
  -1  11   3     1137.01     1702.23    562.64 o 
   0  11   3      604.28      562.23    202.73 o 
   1  11   3      101.02      149.57    168.17 o 
   2  11   3     1111.63     1053.19    296.29 o 
   3  11   3     1882.93     2063.75    475.68 o 
   4  11   3      146.29       92.13    142.53 o 
   5  11   3       49.39       61.52    144.44 o 
   6  11   3     1020.52     1036.88    372.96 o 
   1  12   3      803.89      894.77    349.52 o 
   2  12   3     1795.96     1984.22    521.04 o 
   3  12   3      533.54      624.00    257.66 o 
   4  12   3      677.65      789.52    291.65 o 
   5  12   3     1616.84     1399.99    444.13 o 
  -3 -10   4     3269.82     3405.97    948.56 o 
  -2 -10   4       61.80      186.10    432.63 o 
  -1 -10   4      342.74      569.57    412.61 o 
   0 -10   4     3531.79     3869.32    901.13 o 
  -5  -9   4       13.36       71.29    240.28 o 
  -4  -9   4      143.98      246.83    226.69 o 
  -3  -9   4     1758.11     1802.33    466.45 o 
  -2  -9   4       80.15      132.07    325.96 o 
  -1  -9   4       19.90       80.96    403.18 o 
   0  -9   4     1794.59     1890.77    524.34 o 
   1  -9   4     1205.81     1270.55    489.91 o 
   2  -9   4       17.83       32.64    192.05 o 
  -6  -8   4     1184.63     1514.13    564.76 o 
  -5  -8   4      557.32      556.27    328.32 o 
  -4  -8   4      268.27      316.93    331.57 o 
  -3  -8   4     1846.09     2120.73    556.01 o 
  -2  -8   4      716.22      705.16    353.44 o 
  -1  -8   4       48.44      127.21    428.38 o 
   0  -8   4      124.42      159.52    266.67 o 
   1  -8   4      663.45      684.71    393.00 o 
   2  -8   4        7.92       11.91    288.27 o 
   3  -8   4       55.47       68.79    149.36 o 
  -6  -7   4     4159.41     5355.25    665.09 o 
  -5  -7   4     2433.11     3020.15    505.83 o 
  -4  -7   4       34.89      108.90    274.40 o 
  -3  -7   4     3382.17     3615.97    572.78 o 
  -2  -7   4     9726.67    11812.38   1216.79 o 
  -1  -7   4     1011.41     1079.81    433.28 o 
   0  -7   4     1291.59     1002.49    187.98 o 
   1  -7   4     9108.50     9022.79    968.20 o 
   2  -7   4     2187.87     2152.19    331.51 o 
   3  -7   4      139.30      160.44     97.67 o 
   4  -7   4     1640.53     1415.30    318.69 o 
  -7  -6   4     1609.95     1837.08    556.70 o 
  -6  -6   4      110.07      122.50    210.89 o 
  -5  -6   4     2596.62     3591.85    690.16 o 
  -4  -6   4     1784.69     2072.02    384.88 o 
  -3  -6   4     1065.81     1091.60    286.38 o 
  -2  -6   4    10687.76     9498.70    967.64 o 
  -1  -6   4      649.25      564.60    161.63 o 
   0  -6   4     2303.25     1948.20    239.83 o 
   1  -6   4     5310.61     5093.40    510.49 o 
   2  -6   4     6003.68     6207.01    854.80 o 
   3  -6   4      263.39      249.89    129.23 o 
   4  -6   4      721.88      612.11    138.86 o 
   5  -6   4     3607.34     3275.91    549.67 o 
  -7  -5   4     2160.11     2622.43    514.86 o 
  -6  -5   4     2929.45     3095.25    578.26 o 
  -5  -5   4       41.15       63.09    174.79 o 
  -4  -5   4     1917.72     1604.18    346.60 o 
  -3  -5   4     6737.90     6477.01    887.78 o 
  -2  -5   4      249.47      153.87    109.74 o 
  -1  -5   4      160.93      143.74    119.64 o 
   0  -5   4    10937.90    11450.21    842.02 o 
   1  -5   4     1997.87     2159.37    289.15 o 
   2  -5   4      587.90      536.22    179.84 o 
   3  -5   4     2133.76     1959.38    221.90 o 
   4  -5   4     1598.69     1430.73    212.56 o 
   5  -5   4      340.95      287.11     91.98 o 
   6  -5   4        1.27       61.75    231.01 o 
  -7  -4   4      609.28      765.13    270.60 o 
  -6  -4   4      591.43      758.83    259.91 o 
  -5  -4   4     2145.71     2113.71    487.19 o 
  -4  -4   4     5499.87     4986.84    765.50 o 
  -3  -4   4     4118.56     4272.52    478.89 o 
  -2  -4   4     5645.06     5160.18    478.87 o 
  -1  -4   4     6022.44     6300.96    766.69 o 
   0  -4   4     8080.87     8017.51    750.28 o 
   1  -4   4     4131.63     3724.91    345.69 o 
   2  -4   4     3609.74     3618.35    403.67 o 
   3  -4   4     5167.26     4821.09    487.44 o 
   4  -4   4     4787.70     4582.38    332.69 o 
   5  -4   4     1816.90     1770.37    222.26 o 
   6  -4   4      989.62      949.35    155.97 o 
  -7  -3   4       40.19       45.78     50.84 o 
  -6  -3   4     2897.03     2818.25    300.88 o 
  -5  -3   4       23.23       36.65     82.63 o 
  -4  -3   4     1997.17     1824.82    247.21 o 
  -3  -3   4     1534.73     1318.99    163.53 o 
  -2  -3   4      901.87      838.68    153.88 o 
  -1  -3   4    14556.65    12386.86    504.09 o 
   0  -3   4     1143.47     1061.44    205.50 o 
   1  -3   4      422.27      320.48    170.53 o 
   2  -3   4     7271.91     7506.71    624.89 o 
   3  -3   4     7390.26     6649.87    459.27 o 
   4  -3   4       43.78       92.53    145.50 o 
   5  -3   4      144.56      127.27     94.11 o 
   6  -3   4     3013.51     3072.21    297.65 o 
   7  -3   4      508.97      445.11    343.14 o 
  -7  -2   4       21.81       36.01     64.01 o 
  -6  -2   4     5826.13     6222.11    538.91 o 
  -5  -2   4     7339.18     6943.49    740.25 o 
  -4  -2   4      686.77      725.48    113.81 o 
  -3  -2   4     3691.57     3574.86    278.12 o 
  -2  -2   4    40271.64    42628.21   4718.54 o 
  -1  -2   4      135.64      163.48    102.69 o 
   0  -2   4       55.63       62.35     89.61 o 
   1  -2   4    37236.80    39499.55   4890.41 o 
   2  -2   4    10443.62     8998.88    533.14 o 
   3  -2   4     3471.90     2828.33    246.54 o 
   4  -2   4     4968.65     4693.37    329.67 o 
   5  -2   4     7052.59     6868.11    498.28 o 
   6  -2   4      578.84      541.80    168.00 o 
   7  -2   4       22.56      110.82    319.43 o 
  -7  -1   4      183.38      161.14    125.21 o 
  -6  -1   4      893.29     1077.50    154.54 o 
  -5  -1   4     8753.52     9305.52    714.92 o 
  -4  -1   4      336.00      344.46     80.86 o 
  -3  -1   4      717.28      718.00    120.06 o 
  -2  -1   4    31426.43    34225.88    866.48 o 
  -1  -1   4    20432.78    23421.56   1675.21 o 
   0  -1   4      160.14      138.94    118.40 o 
   1  -1   4    27153.75    27236.87    714.06 o 
   2  -1   4    31738.04    29759.77   2150.22 o 
   3  -1   4      409.43      324.56    114.69 o 
   4  -1   4     3250.27     2971.80    228.24 o 
   5  -1   4    17309.17    17594.04    809.11 o 
   6  -1   4     1154.40     1150.65    149.75 o 
   7  -1   4       33.34       22.80     55.11 o 
   8  -1   4     3012.03     3466.74    989.05 o 
  -7   0   4      588.14      452.27    349.28 o 
  -6   0   4      151.54      103.92     57.08 o 
  -5   0   4       62.04       48.27     70.27 o 
  -4   0   4      159.97      135.13     70.77 o 
  -3   0   4      900.68      848.58    111.72 o 
  -2   0   4       88.44      100.23     62.94 o 
  -1   0   4      310.46      223.40     72.81 o 
   0   0   4     1453.93     1459.04    177.68 o 
   1   0   4       45.72        0.00    176.17 o 
   2   0   4     2886.41     2590.23    174.00 o 
   3   0   4     2712.57     2540.41    175.16 o 
   4   0   4      172.18      214.88     75.16 o 
   5   0   4     2639.67     2647.34    195.94 o 
   6   0   4     1236.94     1242.01    158.39 o 
   7   0   4       90.25       94.04     79.71 o 
   8   0   4      570.59      544.62    267.00 o 
  -7   1   4      951.30     1062.56    342.89 o 
  -6   1   4      291.37      315.95     64.80 o 
  -5   1   4     5684.84     5902.32    490.32 o 
  -4   1   4    10213.52    10676.54    931.04 o 
  -3   1   4     1027.97     1147.57     98.63 o 
  -2   1   4     4795.29     4515.13    239.58 o 
  -1   1   4    27267.34    30846.40    545.47 o 
   0   1   4     6558.89     6339.24    288.86 o 
   1   1   4     2987.41     2597.50    123.85 o 
   2   1   4    15525.32    14698.67    313.75 o 
   3   1   4    20751.12    22149.55    365.52 o 
   4   1   4     4303.11     4181.40    181.75 o 
   5   1   4     4009.41     4003.05    225.60 o 
   6   1   4     2700.31     2642.00    218.19 o 
   7   1   4      181.94      177.09    119.91 o 
   8   1   4       56.31       76.06     92.83 o 
  -7   2   4      757.24     1225.06    439.32 o 
  -6   2   4     1023.02     1149.37    455.64 o 
  -5   2   4       24.78       92.94    149.33 o 
  -4   2   4    14734.62    15501.78    661.17 o 
  -3   2   4      156.97      174.93     38.19 o 
  -2   2   4      163.13      195.88     61.93 o 
  -1   2   4    42748.87    41642.09   1163.05 o 
   0   2   4    21979.63    23974.26    813.16 o 
   1   2   4     2434.74     2017.71    173.98 o 
   2   2   4    21345.36    22512.44   1032.29 o 
   3   2   4    44150.72    50571.27   2790.94 o 
   4   2   4     1976.74     1890.31    148.07 o 
   5   2   4      422.29      448.86     92.97 o 
   6   2   4    17872.81    19341.60    750.28 o 
   7   2   4     2160.40     2190.60    221.33 o 
   8   2   4       52.88       40.96     54.20 o 
  -6   3   4      898.07     1252.97    410.91 o 
  -5   3   4      901.81     1054.94    347.51 o 
  -4   3   4     1252.77     1167.77    238.70 o 
  -3   3   4      440.27      407.81    152.71 o 
  -2   3   4    13442.18    12449.36    713.08 o 
  -1   3   4      527.88      526.87     75.81 o 
   0   3   4     5346.55     5308.75    135.00 o 
   1   3   4    12785.34    13949.35    340.11 o 
   2   3   4     1234.43     1289.29    113.06 o 
   3   3   4    15350.90    16664.44    292.81 o 
   4   3   4       56.50      123.87     63.67 o 
   5   3   4     4316.27     4006.74    215.21 o 
   6   3   4     4825.47     5083.05    292.93 o 
   7   3   4     2680.16     2625.57    214.30 o 
   8   3   4      671.26      703.05    262.90 o 
   9   3   4      159.26      132.69    127.75 o 
  -6   4   4     1368.27     1662.81    557.72 o 
  -5   4   4     3517.42     3981.93    674.50 o 
  -4   4   4     3050.14     3905.35    522.51 o 
  -3   4   4     2043.68     2252.77    368.93 o 
  -2   4   4    13553.79    12900.73    397.06 o 
  -1   4   4     8147.88     8224.25    321.81 o 
   0   4   4     3864.08     4018.80    140.05 o 
   1   4   4    13829.92    14626.17    457.69 o 
   2   4   4    25250.38    26924.10    412.31 o 
   3   4   4     2759.81     2621.49    136.18 o 
   4   4   4     2055.77     2041.02    128.51 o 
   5   4   4    12391.57    12594.84    453.13 o 
   6   4   4     1460.18     1568.59    163.29 o 
   7   4   4       28.15       24.42     89.76 o 
   8   4   4     1740.97     1717.33    484.06 o 
   9   4   4      965.88      978.60    241.81 o 
  -5   5   4       29.92       58.12    246.54 o 
  -4   5   4       73.96       54.90    229.73 o 
  -3   5   4     2095.91     2342.68    424.61 o 
  -2   5   4     1311.79     1194.62    210.09 o 
  -1   5   4     1212.50     1125.04     87.45 o 
   0   5   4     7985.88     7997.49    274.20 o 
   1   5   4     6445.67     6501.74    369.42 o 
   2   5   4     2843.53     2681.38    145.79 o 
   3   5   4     7880.17     7649.67    240.28 o 
   4   5   4    10516.14    10560.85    372.17 o 
   5   5   4     2396.91     2256.29    176.54 o 
   6   5   4     1982.67     1788.97    178.52 o 
   7   5   4     2993.53     2944.40    297.73 o 
   8   5   4     1639.08     1671.52    282.23 o 
   9   5   4      475.29      572.42    205.25 o 
  -5   6   4      936.49      946.19    303.57 o 
  -4   6   4     3732.86     4876.40    755.24 o 
  -3   6   4      291.33      244.08    168.67 o 
  -2   6   4       40.79       38.86     37.89 o 
  -1   6   4     9344.05     9194.73    396.88 o 
   0   6   4      901.15      852.43    102.77 o 
   1   6   4     3917.94     3675.33    176.47 o 
   2   6   4     8502.85     8326.27    287.90 o 
   3   6   4     4538.37     4283.91    228.74 o 
   4   6   4     3023.66     2962.52    202.82 o 
   5   6   4        2.54        4.47     64.31 o 
   6   6   4     1324.61     1193.15    169.46 o 
   7   6   4     1446.73     1477.71    237.75 o 
   8   6   4     1077.36      950.64    196.01 o 
   9   6   4      214.32      230.96    154.53 o 
  -4   7   4     5030.73     6350.03    619.79 o 
  -3   7   4     1335.94     1445.91    339.38 o 
  -2   7   4      194.54      143.46     50.35 o 
  -1   7   4    13604.84    14678.06    857.65 o 
   0   7   4    12780.24    13094.59    629.71 o 
   1   7   4       78.54       75.14     58.25 o 
   2   7   4     6539.95     6659.38    322.46 o 
   3   7   4    22763.48    25075.96    696.46 o 
   4   7   4      355.62      359.12     99.64 o 
   5   7   4       88.88       98.92     71.65 o 
   6   7   4    12789.83    12771.96    578.94 o 
   7   7   4     2416.33     2290.24    338.41 o 
   8   7   4      218.48      206.81    137.56 o 
  -4   8   4      450.32      463.43    234.16 o 
  -3   8   4       21.53       43.89    207.91 o 
  -2   8   4      314.60      287.20     85.26 o 
  -1   8   4     1296.34     1206.33    111.59 o 
   0   8   4     2681.35     2597.26    240.20 o 
   1   8   4       20.83       36.53     43.21 o 
   2   8   4      302.93      272.91    118.42 o 
   3   8   4     9462.16     9505.22    489.96 o 
   4   8   4      931.97      988.13    134.39 o 
   5   8   4       43.35       54.96     93.87 o 
   6   8   4     3944.62     3751.80    380.55 o 
   7   8   4     3853.46     3696.58    457.69 o 
   8   8   4       36.76       75.30    162.81 o 
  -3   9   4      854.60      977.37    295.67 o 
  -2   9   4      552.23      683.78    289.88 o 
  -1   9   4      323.49      316.23     96.32 o 
   0   9   4     1027.10      848.77    117.24 o 
   1   9   4     1493.90     1461.53    200.52 o 
   2   9   4      731.08      654.93    127.47 o 
   3   9   4      255.29      251.88     97.54 o 
   4   9   4      240.61      227.03    123.89 o 
   5   9   4       72.65       94.98     91.39 o 
   6   9   4       10.05       35.08    112.02 o 
   7   9   4       11.57       31.25    103.65 o 
   8   9   4       86.58       61.53     98.50 o 
  -2  10   4      873.94     1380.47    465.93 o 
  -1  10   4       61.66       62.10     98.90 o 
   0  10   4     3178.76     3002.05    310.61 o 
   1  10   4     4478.54     4565.39    426.39 o 
   2  10   4       74.06       68.34     59.15 o 
   3  10   4     2010.66     2121.88    298.37 o 
   4  10   4     6448.79     5869.58    876.39 o 
   5  10   4      735.08      668.96    240.68 o 
   6  10   4      147.09      148.09    108.83 o 
   7  10   4     2669.84     2656.19    519.22 o 
  -1  11   4      170.05      298.44    241.99 o 
   0  11   4      175.82      147.22    128.21 o 
   1  11   4     1810.15     1622.84    194.51 o 
   2  11   4       29.19       53.04    167.08 o 
   3  11   4      102.03      123.54    154.30 o 
   4  11   4     2813.82     3080.99    434.05 o 
   5  11   4     1159.87     1055.59    291.38 o 
   6  11   4       84.88      106.96    134.67 o 
   7  11   4     1080.94     1104.48    337.07 o 
   1  12   4       16.58       25.88    118.44 o 
   2  12   4      259.58      273.03    208.91 o 
   3  12   4     1642.23     1872.99    509.64 o 
   4  12   4        8.30       14.76    135.73 o 
   5  12   4       17.61       47.40    145.87 o 
  -4  -9   5     1615.63     2413.90    796.84 o 
  -3  -9   5     4374.42     6217.20    928.99 o 
  -2  -9   5      122.78      249.48    438.03 o 
  -1  -9   5      288.21      295.04    372.60 o 
   0  -9   5     4665.18     5116.68   1231.53 o 
   1  -9   5      797.15     1176.55    579.66 o 
  -5  -8   5      103.84       52.42    222.73 o 
  -4  -8   5       40.68      133.52    363.18 o 
  -3  -8   5     4381.25     6144.37    832.37 o 
  -2  -8   5      344.80      564.67    376.59 o 
  -1  -8   5      157.93      252.78    316.74 o 
   0  -8   5     3245.91     3792.59    793.69 o 
   1  -8   5     1870.09     2094.60    578.76 o 
   2  -8   5       87.05      142.25    368.79 o 
  -6  -7   5      171.34      143.64    269.92 o 
  -5  -7   5      444.96      390.97    260.74 o 
  -4  -7   5      959.45     1037.40    379.41 o 
  -3  -7   5      332.53      434.48    391.50 o 
  -2  -7   5      394.78      561.55    346.71 o 
  -1  -7   5     1128.91     1217.65    450.74 o 
   0  -7   5       94.95      155.60    291.40 o 
   1  -7   5       78.62       19.01    227.21 o 
   2  -7   5      293.43      345.92    298.82 o 
   3  -7   5       25.77       28.65    141.84 o 
   4  -7   5      149.87      102.85    168.38 o 
  -6  -6   5     2305.81     2994.81    731.57 o 
  -5  -6   5     2605.12     2864.08    520.51 o 
  -4  -6   5       62.97      107.53    201.85 o 
  -3  -6   5     3382.07     3799.37    616.25 o 
  -2  -6   5     7917.49    10022.69   1178.04 o 
  -1  -6   5     1584.61     1580.23    506.58 o 
   0  -6   5     1736.48     1618.46    325.52 o 
   1  -6   5     7101.04     6566.41    724.67 o 
   2  -6   5     2948.43     2514.28    389.38 o 
   3  -6   5      563.64      468.11    134.93 o 
   4  -6   5     1600.58     1351.37    181.38 o 
   5  -6   5      821.37      747.12    213.98 o 
  -7  -5   5     1043.03     1104.60    314.68 o 
  -6  -5   5      247.99      225.79    202.68 o 
  -5  -5   5     2716.90     2840.23    566.53 o 
  -4  -5   5       47.42       64.82    190.53 o 
  -3  -5   5      108.75       61.44     84.75 o 
  -2  -5   5     9643.03     8992.55   1765.82 o 
  -1  -5   5      504.00      443.54    169.06 o 
   0  -5   5      872.41      822.31    175.53 o 
   1  -5   5     6472.98     6330.46    548.51 o 
   2  -5   5     6141.99     6164.91    627.16 o 
   3  -5   5       98.99       55.83     74.92 o 
   4  -5   5      573.04      446.93    158.20 o 
   5  -5   5     4828.10     4394.18    571.13 o 
  -7  -4   5     2611.15     2832.88    568.69 o 
  -6  -4   5     2615.71     2836.31    350.53 o 
  -5  -4   5      286.45      293.17    201.49 o 
  -4  -4   5     2715.77     2543.17    354.06 o 
  -3  -4   5    23322.67    22126.51   4699.08 o 
  -2  -4   5       29.81       36.88    110.13 o 
  -1  -4   5       96.77      115.44    112.56 o 
   0  -4   5    15240.58    15372.93   1175.97 o 
   1  -4   5     2260.30     2146.75    428.22 o 
   2  -4   5     2791.38     2756.74    384.75 o 
   3  -4   5     3356.73     2803.15    304.14 o 
   4  -4   5     3140.64     2774.22    266.61 o 
   5  -4   5     1368.37     1184.65    188.95 o 
   6  -4   5        6.81       10.56     84.46 o 
  -7  -3   5      777.35     1010.37    267.40 o 
  -6  -3   5     2075.35     1843.18    428.23 o 
  -5  -3   5      593.23      518.26    124.29 o 
  -4  -3   5     2027.39     1648.34    334.63 o 
  -3  -3   5     9200.57     9150.91   1417.95 o 
  -2  -3   5     4591.27     4673.73    769.98 o 
  -1  -3   5      806.55      635.65    170.12 o 
   0  -3   5    12901.96    13776.09    618.90 o 
   1  -3   5    15190.45    15545.23   2672.91 o 
   2  -3   5     1195.52     1142.41    292.68 o 
   3  -3   5     3094.92     2624.83    279.11 o 
   4  -3   5     8434.57     7894.09    585.84 o 
   5  -3   5     1349.21     1327.52    181.18 o 
   6  -3   5      292.09      275.72     96.26 o 
   7  -3   5     2045.86     1943.07    392.53 o 
  -7  -2   5       23.53       31.96    107.67 o 
  -6  -2   5      298.69      282.46    153.42 o 
  -5  -2   5       23.72       48.31     85.36 o 
  -4  -2   5      859.91      698.13    120.33 o 
  -3  -2   5      385.65      317.69    103.76 o 
  -2  -2   5      120.40      124.08     97.84 o 
  -1  -2   5     2702.41     2284.02    259.47 o 
   0  -2   5     2460.26     2317.15    267.46 o 
   1  -2   5       82.56      128.84    157.94 o 
   2  -2   5     3170.63     2711.17    319.21 o 
   3  -2   5     2698.24     2158.78    231.97 o 
   4  -2   5     1346.37     1339.39    221.26 o 
   5  -2   5      902.52      839.68    153.03 o 
   6  -2   5     1137.61     1036.61    167.64 o 
   7  -2   5     1036.23      959.48    160.37 o 
  -7  -1   5       22.21       55.84    101.34 o 
  -6  -1   5     4813.99     5017.52    418.55 o 
  -5  -1   5     5593.95     5325.90    777.84 o 
  -4  -1   5      231.86      223.35     74.19 o 
  -3  -1   5     3272.56     2675.85    213.93 o 
  -2  -1   5    30520.90    29136.78   1998.79 o 
  -1  -1   5     1225.77     1232.03    162.92 o 
   0  -1   5       56.12      118.55    111.62 o 
   1  -1   5    24818.04    25729.22   1472.13 o 
   2  -1   5     7789.31     6673.51    407.66 o 
   3  -1   5     1536.72     1418.46    209.33 o 
   4  -1   5     2161.38     2152.30    238.28 o 
   5  -1   5     4506.19     4550.89    387.63 o 
   6  -1   5      520.83      410.12    122.67 o 
   7  -1   5       37.11       61.89     82.69 o 
   8  -1   5     1114.65     1107.72    261.22 o 
  -7   0   5       99.03      156.53    238.18 o 
  -6   0   5      711.83      651.83    113.55 o 
  -5   0   5    10419.77     8660.76   1377.57 o 
  -4   0   5      290.83      221.02     70.06 o 
  -3   0   5      415.28      377.82     91.87 o 
  -2   0   5    31617.54    35761.53    985.83 o 
  -1   0   5     4515.09     4079.09    530.35 o 
   0   0   5     1383.48     1510.80    189.23 o 
   1   0   5    26224.49    27816.53   1934.06 o 
   2   0   5    37756.52    38711.60    825.11 o 
   3   0   5     1172.76      977.80    160.29 o 
   4   0   5     3604.92     3385.22    245.60 o 
   5   0   5    22435.49    23698.47    872.25 o 
   6   0   5     1231.98     1171.69    162.69 o 
   7   0   5       54.42       66.12     76.91 o 
   8   0   5     3218.78     3462.91    567.92 o 
  -7   1   5      385.01      432.50    274.08 o 
  -6   1   5      566.35      539.75    255.12 o 
  -5   1   5      423.28      360.72     83.37 o 
  -4   1   5      102.04       89.61     55.44 o 
  -3   1   5     4275.77     3727.14    282.44 o 
  -2   1   5      247.67      320.30     89.62 o 
  -1   1   5     7111.34     7470.12    363.65 o 
   0   1   5     1084.37      879.05    118.98 o 
   1   1   5       15.28       30.11    148.79 o 
   2   1   5    14586.04    14474.30    340.01 o 
   3   1   5      695.86      604.50    119.67 o 
   4   1   5      707.46      680.36    107.08 o 
   5   1   5     7850.15     8043.70    367.37 o 
   6   1   5     4716.81     4493.19    307.42 o 
   7   1   5       79.23       99.84     84.38 o 
   8   1   5      827.68      851.52    320.78 o 
  -6   2   5      675.35      611.91    280.49 o 
  -5   2   5     2541.63     2412.87    186.69 o 
  -4   2   5     4628.15     4408.08    321.14 o 
  -3   2   5     6700.60     5649.49    307.08 o 
  -2   2   5     4343.99     4145.32    165.61 o 
  -1   2   5     7044.98     7135.47    194.41 o 
   0   2   5     9571.39     9057.67    520.39 o 
   1   2   5     9291.90     8158.24    307.88 o 
   2   2   5     6924.01     6939.83    207.71 o 
   3   2   5     2295.70     2188.10    124.44 o 
   4   2   5     3924.46     3809.73    184.57 o 
   5   2   5     1566.71     1608.12    157.71 o 
   6   2   5     1222.20     1340.41    163.93 o 
   7   2   5      912.31      843.96    148.03 o 
   8   2   5      312.98      281.82    237.80 o 
  -6   3   5       30.46       25.18    163.96 o 
  -5   3   5      457.40      336.81    267.55 o 
  -4   3   5     4933.07     4719.01    497.92 o 
  -3   3   5      433.58      443.60     67.95 o 
  -2   3   5       63.46       58.97     50.86 o 
  -1   3   5    21720.92    24074.41    942.15 o 
   0   3   5    14547.04    15732.58    633.23 o 
   1   3   5      641.97      737.23    126.49 o 
   2   3   5    13284.39    13322.12    207.09 o 
   3   3   5    25882.61    27799.29    462.94 o 
   4   3   5     1916.82     1935.15    134.00 o 
   5   3   5     2439.49     2365.93    173.82 o 
   6   3   5    10754.33    10914.70    622.04 o 
   7   3   5     2567.08     2390.15    215.56 o 
   8   3   5      276.07      190.83    200.50 o 
   9   3   5     1543.19     1561.45    339.37 o 
  -6   4   5     1041.33     1198.31    493.79 o 
  -5   4   5     2696.95     3607.62    664.65 o 
  -4   4   5     1695.18     2115.29    421.02 o 
  -3   4   5       72.87       40.49    167.13 o 
  -2   4   5    11987.70    11050.25   1908.06 o 
  -1   4   5       53.70      127.11     54.58 o 
   0   4   5     7881.07     9049.61    371.23 o 
   1   4   5    18160.09    19923.93    378.68 o 
   2   4   5     3938.06     4070.54    293.88 o 
   3   4   5    20087.04    22005.36    405.75 o 
   4   4   5       88.85       91.55     57.91 o 
   5   4   5     2533.10     2454.19    176.86 o 
   6   4   5     4870.49     4918.91    327.54 o 
   7   4   5     2854.93     2876.53    289.22 o 
   8   4   5      797.36      742.84    183.41 o 
   9   4   5      267.00      265.47    343.29 o 
  -5   5   5     3483.67     4168.81    938.75 o 
  -4   5   5      808.53      967.78    301.60 o 
  -3   5   5      908.79      943.98    253.66 o 
  -2   5   5     9787.48     9372.75    802.87 o 
  -1   5   5     7101.76     7489.42    293.42 o 
   0   5   5      132.37      117.22     48.45 o 
   1   5   5     8639.77     8521.20    260.25 o 
   2   5   5    16137.23    17323.49    384.98 o 
   3   5   5      117.40      124.99     64.48 o 
   4   5   5      991.37      993.15    114.89 o 
   5   5   5    18673.89    19586.32    716.17 o 
   6   5   5     1655.22     1605.78    182.30 o 
   7   5   5      510.42      452.63    254.46 o 
   8   5   5     2337.57     2309.24    257.98 o 
   9   5   5     1570.38     1534.67    353.65 o 
  -5   6   5      172.17      218.21    199.16 o 
  -4   6   5      160.55      166.74    169.05 o 
  -3   6   5      202.27      286.61    205.84 o 
  -2   6   5     2096.68     1917.59    155.06 o 
  -1   6   5     2562.89     2511.23    155.50 o 
   0   6   5     2456.76     2222.12    144.96 o 
   1   6   5     3463.38     3491.75    294.03 o 
   2   6   5    11093.04    11631.33    422.53 o 
   3   6   5     4290.83     4492.57    245.26 o 
   4   6   5     2352.54     2242.97    185.15 o 
   5   6   5     6353.90     6079.51    322.55 o 
   6   6   5     4573.80     4522.80    367.89 o 
   7   6   5      932.76      865.57    229.38 o 
   8   6   5     1133.81     1183.71    252.89 o 
   9   6   5     1551.58     1671.33    374.58 o 
  -4   7   5     1373.23     1857.55    494.78 o 
  -3   7   5       64.64       75.26    139.76 o 
  -2   7   5       12.14       36.14     59.47 o 
  -1   7   5     2523.62     2761.79    212.88 o 
   0   7   5      211.87      218.97     77.17 o 
   1   7   5      157.24      222.66     76.55 o 
   2   7   5     1036.65     1057.76    119.12 o 
   3   7   5     1096.00     1143.97    130.24 o 
   4   7   5     1202.13     1210.19    134.80 o 
   5   7   5        3.54       25.88     60.40 o 
   6   7   5      444.65      417.72    148.43 o 
   7   7   5      278.31      317.84    165.58 o 
   8   7   5      546.90      593.91    185.13 o 
  -3   8   5      664.01      795.24    249.31 o 
  -2   8   5       71.37       71.24     38.93 o 
  -1   8   5     7784.75     7962.68    343.45 o 
   0   8   5     8115.27     8336.90    871.48 o 
   1   8   5       82.17       56.12     51.93 o 
   2   8   5     4350.78     4475.14    285.98 o 
   3   8   5    11430.57    11293.74    538.21 o 
   4   8   5      147.53      145.59     77.65 o 
   5   8   5      162.16      150.35     99.40 o 
   6   8   5     8019.65     7469.91    427.53 o 
   7   8   5     1200.82     1149.36    244.06 o 
   8   8   5       97.32       57.67    112.31 o 
  -3   9   5      281.93      348.89    207.94 o 
  -2   9   5      331.20      376.54    239.02 o 
  -1   9   5      671.00      721.07    100.77 o 
   0   9   5     4308.97     4265.44    275.21 o 
   1   9   5       37.21       81.95     61.32 o 
   2   9   5       95.37       91.27     65.42 o 
   3   9   5    11563.94    11696.90    493.20 o 
   4   9   5     5088.80     4910.58    407.97 o 
   5   9   5       83.54       92.10     98.69 o 
   6   9   5     3399.86     3197.87    487.79 o 
   7   9   5     3933.56     3671.76    361.08 o 
   8   9   5       20.87       45.50    116.47 o 
  -2  10   5      844.13     1124.96    388.88 o 
  -1  10   5      261.45      319.62    110.33 o 
   0  10   5       13.07       10.91     29.89 o 
   1  10   5      875.77      713.57    124.75 o 
   2  10   5     1180.05     1022.00    164.25 o 
   3  10   5        6.44       13.83     73.85 o 
   4  10   5      382.01      359.36    166.73 o 
   5  10   5     1574.22     1457.43    345.89 o 
   6  10   5        4.74       48.61    168.73 o 
   7  10   5      449.47      424.70    212.96 o 
   0  11   5     1180.21     1106.75    244.79 o 
   1  11   5     2051.47     2341.47    339.79 o 
   2  11   5      746.04      792.10    223.77 o 
   3  11   5     1004.40     1010.62    262.27 o 
   4  11   5     2236.61     1822.87    336.25 o 
   5  11   5      959.67      708.34    209.97 o 
   6  11   5      654.77      512.56    208.79 o 
   7  11   5      862.63      769.71    286.53 o 
   1  12   5     1309.28     1333.01    417.74 o 
   2  12   5       49.47       36.82    130.01 o 
   3  12   5        5.76        0.00    122.08 o 
   4  12   5     1656.11     1690.69    460.80 o 
   5  12   5      605.60      558.05    259.42 o 
  -2  -9   6       36.92       76.40    381.91 o 
  -1  -9   6        5.79       37.45    273.31 o 
  -4  -8   6     1555.47     1920.03    696.42 o 
  -3  -8   6     3583.57     4032.50   1022.33 o 
  -2  -8   6      179.16      158.53    300.16 o 
  -1  -8   6      600.68      681.92    394.20 o 
   0  -8   6     3276.55     3962.03   1019.74 o 
   1  -8   6      502.23      733.43    458.73 o 
   2  -8   6       20.73        3.04    250.36 o 
  -5  -7   6      186.64      241.79    356.02 o 
  -4  -7   6       15.59       29.64    315.43 o 
  -3  -7   6     4695.03     6891.42    896.17 o 
  -2  -7   6      341.73      424.41    384.72 o 
  -1  -7   6      495.41      523.57    354.73 o 
   0  -7   6     4842.16     5495.48    973.37 o 
   1  -7   6     5007.14     6449.01    978.23 o 
   2  -7   6       31.61      170.12    380.43 o 
   3  -7   6      684.74      596.22    227.50 o 
  -6  -6   6       12.95       18.97    173.13 o 
  -5  -6   6      838.39     1089.57    506.54 o 
  -4  -6   6     3393.18     4182.13    870.04 o 
  -3  -6   6      143.16      126.78    311.95 o 
  -2  -6   6       34.48       75.60    285.26 o 
  -1  -6   6     3677.20     4463.72    711.38 o 
   0  -6   6       19.45       79.19    296.41 o 
   1  -6   6      759.28      986.62    585.96 o 
   2  -6   6     1191.55     1437.22    572.54 o 
   3  -6   6      407.93      367.44    212.55 o 
   4  -6   6     1036.14      805.01    266.20 o 
  -6  -5   6     1208.99     1462.66    490.51 o 
  -5  -5   6     1311.21     1814.77    573.33 o 
  -4  -5   6     1521.62     1976.84    597.60 o 
  -3  -5   6     2314.33     2929.07    557.21 o 
  -2  -5   6     1985.83     2192.36    348.63 o 
  -1  -5   6     2031.30     2117.31    394.99 o 
   0  -5   6     4012.32     3526.42    549.60 o 
   1  -5   6     2632.25     2482.01    424.37 o 
   2  -5   6     2338.81     2401.95    330.36 o 
   3  -5   6     2412.58     2061.14    427.95 o 
   4  -5   6     1053.04      824.70    257.23 o 
   5  -5   6      646.74      546.75    195.34 o 
  -6  -4   6      229.89      237.64    160.21 o 
  -5  -4   6     1824.81     2186.43    479.16 o 
  -4  -4   6      591.67      594.86    316.64 o 
  -3  -4   6      115.37      126.00     69.60 o 
  -2  -4   6     8235.29     7902.55   1406.54 o 
  -1  -4   6     2456.48     2225.32    262.82 o 
   0  -4   6      156.96      100.98    137.42 o 
   1  -4   6     5765.46     6390.07   1010.24 o 
   2  -4   6     5292.22     4891.66    560.90 o 
   3  -4   6       48.62       46.38    146.20 o 
   4  -4   6      910.33      809.94    166.89 o 
   5  -4   6     3519.47     2973.12    256.15 o 
   6  -4   6      703.59      713.47    222.12 o 
  -6  -3   6     2142.36     2430.71    479.28 o 
  -5  -3   6      357.82      312.47    124.52 o 
  -4  -3   6     1711.03     1454.28    184.18 o 
  -3  -3   6    11379.73    12151.61   1517.90 o 
  -2  -3   6       18.54       60.31    135.73 o 
  -1  -3   6      198.78      135.60    140.16 o 
   0  -3   6    13771.85    16925.01   2219.36 o 
   1  -3   6      759.31      763.19    229.03 o 
   2  -3   6     3722.77     3819.84    438.66 o 
   3  -3   6     1340.28     1189.26    238.47 o 
   4  -3   6     2159.89     1854.63    235.04 o 
   5  -3   6     1662.78     1440.68    229.37 o 
   6  -3   6       34.23       38.07     75.99 o 
  -6  -2   6     4851.47     4040.60   1031.08 o 
  -5  -2   6      215.32      176.25     96.43 o 
  -4  -2   6      227.09      226.33     98.20 o 
  -3  -2   6    16190.23    15765.06   2132.32 o 
  -2  -2   6     3924.72     3897.37    412.10 o 
  -1  -2   6       83.56      130.44    107.89 o 
   0  -2   6    16769.13    18898.46   3171.18 o 
   1  -2   6    25211.01    28484.11   1321.55 o 
   2  -2   6       87.58       72.26    156.08 o 
   3  -2   6     4726.01     4216.69    344.55 o 
   4  -2   6    17975.56    18036.85    850.87 o 
   5  -2   6      970.87      899.10    173.10 o 
   6  -2   6       32.20       50.68     83.52 o 
   7  -2   6     2855.13     3115.61    536.09 o 
  -6  -1   6        0.22       29.83     46.55 o 
  -5  -1   6       97.29       46.22     53.69 o 
  -4  -1   6       11.85        4.17     72.39 o 
  -3  -1   6      906.61      870.22    145.07 o 
  -2  -1   6     2045.56     2273.18    272.46 o 
  -1  -1   6      195.33      179.32    126.63 o 
   0  -1   6     1065.12     1025.73    185.62 o 
   1  -1   6     8279.99     8724.43    671.54 o 
   2  -1   6     1343.87     1290.19    245.40 o 
   3  -1   6      415.29      342.95    137.49 o 
   4  -1   6     4200.47     3847.19    332.16 o 
   5  -1   6     2802.55     2652.43    282.54 o 
   6  -1   6      179.59      167.95    103.47 o 
   7  -1   6     1174.89     1180.32    189.58 o 
  -6   0   6     2105.13     2664.04    307.11 o 
  -5   0   6     2679.42     2470.18    440.60 o 
  -4   0   6      115.80       97.61     62.82 o 
  -3   0   6     2286.48     2097.93    200.43 o 
  -2   0   6    11003.64    10241.08   1307.72 o 
  -1   0   6     1949.53     2232.66    272.25 o 
   0   0   6      639.75      683.35    147.80 o 
   1   0   6    14994.50    14002.60    599.45 o 
   2   0   6     3938.96     3897.13    300.61 o 
   3   0   6       49.69      117.45    111.98 o 
   4   0   6     1055.78      921.83    169.74 o 
   5   0   6     1710.47     1483.08    209.85 o 
   6   0   6       10.12       94.08    203.44 o 
   7   0   6        1.23       29.11     84.48 o 
   8   0   6      104.87      108.71    107.55 o 
  -6   1   6      908.12      775.08    301.13 o 
  -5   1   6     5483.26     6425.12    681.67 o 
  -4   1   6      320.19      328.13     69.02 o 
  -3   1   6      195.86      184.72     72.53 o 
  -2   1   6    27604.13    30948.20   1903.56 o 
  -1   1   6     9697.91    10291.08    292.22 o 
   0   1   6      772.63      718.29    113.54 o 
   1   1   6    19036.19    19938.78   1966.08 o 
   2   1   6    31550.92    32972.11    696.83 o 
   3   1   6      111.50       98.59     78.80 o 
   4   1   6     2189.61     2125.45    218.79 o 
   5   1   6    25150.80    26913.45    670.08 o 
   6   1   6     2752.64     2926.02    260.04 o 
   7   1   6       34.58       38.87     79.23 o 
   8   1   6     2643.70     2754.75    480.48 o 
  -6   2   6      763.58      642.22    259.42 o 
  -5   2   6     1176.61     1351.67    166.64 o 
  -4   2   6      231.48      203.35     52.87 o 
  -3   2   6     5286.11     4763.98    303.33 o 
  -2   2   6     1935.66     1707.58    134.91 o 
  -1   2   6     7281.10     6599.59    286.31 o 
   0   2   6     4646.01     4210.07    233.61 o 
   1   2   6      112.96      132.83     27.76 o 
   2   2   6    24278.68    25090.43    672.01 o 
   3   2   6       26.22       37.63     74.23 o 
   4   2   6      925.47      788.77    102.91 o 
   5   2   6     6868.32     6980.27    343.72 o 
   6   2   6     1645.99     1683.28    176.84 o 
   7   2   6      955.08      889.01    189.19 o 
   8   2   6     1238.37     1205.57    269.45 o 
  -6   3   6     1561.66     1934.42    585.92 o 
  -5   3   6      415.97      734.46    279.52 o 
  -4   3   6      392.16      355.20    119.67 o 
  -3   3   6     2474.66     2354.27    166.34 o 
  -2   3   6     5885.01     5430.82    367.27 o 
  -1   3   6      806.96      860.60     84.73 o 
   0   3   6     8239.78     8042.04    354.99 o 
   1   3   6    14176.92    13938.50    470.31 o 
   2   3   6     1171.39     1156.58    178.16 o 
   3   3   6      932.31      772.94     97.39 o 
   4   3   6    10035.13    10403.71    368.05 o 
   5   3   6      858.79      730.28    111.25 o 
   6   3   6      940.43      934.57    138.98 o 
   7   3   6     1185.46     1059.41    223.52 o 
   8   3   6      736.81      696.70    315.45 o 
  -5   4   6      265.77      209.59    205.11 o 
  -4   4   6     3005.30     3574.46    645.55 o 
  -3   4   6     4475.86     4375.31    368.71 o 
  -2   4   6     2088.64     1898.36    156.61 o 
  -1   4   6     6751.01     6647.00    356.50 o 
   0   4   6     7775.44     7561.87    206.04 o 
   1   4   6     5248.86     5117.77    257.41 o 
   2   4   6     8355.18     8637.52    217.25 o 
   3   4   6    11148.76    11222.35    264.91 o 
   4   4   6     6210.19     5734.12    240.77 o 
   5   4   6     3848.62     3748.70    225.09 o 
   6   4   6     5160.97     5369.21    345.84 o 
   7   4   6     2166.97     2252.18    265.73 o 
   8   4   6      992.83     1063.54    290.72 o 
   9   4   6      777.41      754.06    201.52 o 
  -5   5   6     1176.36     1637.55    507.04 o 
  -4   5   6      332.57      481.48    250.95 o 
  -3   5   6        9.71        0.00    136.35 o 
  -2   5   6     6915.06     7151.68    565.80 o 
  -1   5   6      191.95      137.51     62.48 o 
   0   5   6     3139.74     3306.13    171.66 o 
   1   5   6     1951.85     1998.15    103.68 o 
   2   5   6      984.09      991.18    137.72 o 
   3   5   6     8520.15     8621.68    308.84 o 
   4   5   6       54.61       77.77     62.51 o 
   5   5   6     1104.10      996.41    128.99 o 
   6   5   6     3622.12     3509.54    261.55 o 
   7   5   6     2160.84     1955.25    407.57 o 
   8   5   6       82.65       81.31    110.91 o 
   9   5   6      298.59      287.47    252.79 o 
  -4   6   6      335.40      535.43    251.92 o 
  -3   6   6      197.33      157.78    155.51 o 
  -2   6   6     9745.73     8134.96    734.33 o 
  -1   6   6     5592.20     6094.90    298.63 o 
   0   6   6      534.96      508.63     97.86 o 
   1   6   6     9044.01     9340.52    426.46 o 
   2   6   6    21984.38    24354.26    767.48 o 
   3   6   6       72.50       78.62     56.41 o 
   4   6   6      187.03      149.72     80.79 o 
   5   6   6    15776.97    15986.92    626.41 o 
   6   6   6     1502.13     1363.54    200.43 o 
   7   6   6      968.32      934.29    236.18 o 
   8   6   6     1482.93     1337.24    287.76 o 
   9   6   6     1118.53     1050.37    441.60 o 
  -4   7   6      207.53      259.67    173.05 o 
  -3   7   6       10.85       15.57    123.69 o 
  -2   7   6     2014.10     2181.01    249.26 o 
  -1   7   6     5546.17     5949.67    302.92 o 
   0   7   6      207.15      190.58     82.49 o 
   1   7   6     2260.72     2193.33    180.38 o 
   2   7   6    11931.77    13228.02    564.48 o 
   3   7   6     3766.04     3665.97    231.03 o 
   4   7   6       69.22       96.59     77.56 o 
   5   7   6     7325.58     7509.61    535.41 o 
   6   7   6     5090.41     5083.83    331.53 o 
   7   7   6       54.84       81.74    120.28 o 
   8   7   6     1483.63     1432.55    375.59 o 
  -3   8   6      158.25      213.09    163.26 o 
  -2   8   6      123.26      171.57    166.45 o 
  -1   8   6      722.95      711.08     86.87 o 
   0   8   6      547.19      499.97     80.84 o 
   1   8   6       70.13       45.09     49.29 o 
   2   8   6       75.93       81.04     69.14 o 
   3   8   6      168.55      213.46    103.89 o 
   4   8   6        6.71       10.75     58.28 o 
   5   8   6      113.04       87.50     90.93 o 
   6   8   6      104.13       78.39     76.58 o 
   7   8   6       55.96       80.08    211.15 o 
   8   8   6       71.11       20.50    205.27 o 
  -2   9   6      197.46      166.08    138.22 o 
  -1   9   6     2384.51     2289.27    331.18 o 
   0   9   6     3173.06     3349.18    296.78 o 
   1   9   6      303.59      297.21     98.76 o 
   2   9   6     1868.25     1771.82    169.63 o 
   3   9   6     7130.31     6581.90    644.23 o 
   4   9   6      578.39      576.63    150.18 o 
   5   9   6      363.58      424.98    135.59 o 
   6   9   6     2505.42     2375.38    273.14 o 
   7   9   6      742.25      785.30    246.76 o 
   8   9   6       10.02       13.06    114.51 o 
  -1  10   6      407.93      604.43    258.38 o 
   0  10   6     3310.11     3041.44    309.65 o 
   1  10   6       17.92       23.80     48.22 o 
   2  10   6       56.58       69.15     55.03 o 
   3  10   6     5465.92     5661.62    622.01 o 
   4  10   6     1157.81     1088.15    221.47 o 
   5  10   6       66.31       24.24     88.95 o 
   6  10   6     3241.72     3407.28    353.02 o 
   7  10   6     3291.04     3291.85    568.64 o 
   0  11   6      142.92      112.02     85.86 o 
   1  11   6      159.42      187.20    142.29 o 
   2  11   6     1536.25     1641.48    233.92 o 
   3  11   6       90.91       92.54    100.53 o 
   4  11   6      345.08      306.27    137.41 o 
   5  11   6     1245.52     1282.28    384.85 o 
   6  11   6       21.27       12.97    135.56 o 
   2  12   6     1853.90     2019.48    544.95 o 
   3  12   6      452.02      594.42    245.69 o 
   4  12   6      407.57      335.07    192.51 o 
   5  12   6     1104.65     1034.74    328.71 o 
  -2  -8   7      122.33      107.34    223.63 o 
  -1  -8   7       11.96      154.62    441.91 o 
   0  -8   7       69.41        0.53    305.23 o 
  -4  -7   7     1338.59     1704.00    645.04 o 
  -3  -7   7     2229.82     2860.96    820.31 o 
  -2  -7   7      407.02      506.09    329.47 o 
  -1  -7   7     1193.66     1283.53    449.17 o 
   0  -7   7     2732.47     3329.67    645.92 o 
   1  -7   7      774.96      745.38    426.06 o 
   2  -7   7      175.16      183.75    264.86 o 
  -5  -6   7      207.86      260.83    343.57 o 
  -4  -6   7      106.95      144.62    309.92 o 
  -3  -6   7     5161.50     6181.62    814.90 o 
  -2  -6   7      561.88      697.45    418.60 o 
  -1  -6   7      165.82      232.58    471.78 o 
   0  -6   7     4695.77     4675.59    934.94 o 
   1  -6   7     3882.46     4458.74    936.98 o 
   2  -6   7       29.41       69.43    310.81 o 
   3  -6   7     1244.23     1037.15    307.22 o 
   4  -6   7     3451.24     2772.21    572.97 o 
  -5  -5   7      712.13      958.35    372.05 o 
  -4  -5   7     3275.10     4223.09    679.82 o 
  -3  -5   7      305.24      458.64    402.69 o 
  -2  -5   7      952.24      899.96    405.33 o 
  -1  -5   7     4395.48     5144.81    760.42 o 
   0  -5   7      119.63      134.88    405.41 o 
   1  -5   7     2209.93     2419.12    573.89 o 
   2  -5   7      881.90     1240.54    547.76 o 
   3  -5   7      877.74      768.61    243.74 o 
   4  -5   7     1745.51     1434.99    360.74 o 
   5  -5   7       97.51      100.56    253.61 o 
  -6  -4   7      188.94      229.04    243.49 o 
  -5  -4   7      649.94      864.01    452.07 o 
  -4  -4   7     4759.47     5499.58    930.00 o 
  -3  -4   7     1722.97     1687.37    303.40 o 
  -2  -4   7     1999.47     1970.33    312.04 o 
  -1  -4   7    10854.33    13141.83   1127.18 o 
   0  -4   7     7099.87     9247.59    890.39 o 
   1  -4   7      141.96      229.28    358.40 o 
   2  -4   7     2667.75     3094.11    666.95 o 
   3  -4   7     6248.21     5396.71    865.56 o 
   4  -4   7      426.18      340.16    226.99 o 
   5  -4   7      196.76      160.69    155.85 o 
  -6  -3   7      226.99      262.90    163.73 o 
  -5  -3   7      626.36      796.14    302.50 o 
  -4  -3   7       23.65       71.52    122.94 o 
  -3  -3   7      379.75      341.47    104.00 o 
  -2  -3   7     2670.24     2125.26    308.44 o 
  -1  -3   7      115.71      157.36    115.20 o 
   0  -3   7      575.65      692.70    215.70 o 
   1  -3   7     3007.35     2825.61    479.05 o 
   2  -3   7     2973.81     2599.57    371.79 o 
   3  -3   7     1261.47     1154.70    209.81 o 
   4  -3   7     1671.46     1323.35    265.28 o 
   5  -3   7     1180.60     1122.95    277.31 o 
   6  -3   7      915.37      823.69    215.32 o 
  -6  -2   7     1299.91     1527.36    347.16 o 
  -5  -2   7      195.97      158.86     98.10 o 
  -4  -2   7     1041.06      835.52    147.74 o 
  -3  -2   7     6347.00     6226.36    948.91 o 
  -2  -2   7       14.88       61.32    135.15 o 
  -1  -2   7      162.44      189.91    120.31 o 
   0  -2   7     8731.43     9411.40   1011.58 o 
   1  -2   7      427.58      370.40    233.37 o 
   2  -2   7     2409.97     2510.09    368.44 o 
   3  -2   7     1253.25     1089.18    211.51 o 
   4  -2   7     1800.88     1545.09    228.66 o 
   5  -2   7     1401.17     1234.48    265.37 o 
   6  -2   7      267.15      247.25    131.70 o 
   7  -2   7      455.24      422.96    167.04 o 
  -6  -1   7     3153.01     4133.24    707.97 o 
  -5  -1   7      147.25      136.41     69.31 o 
  -4  -1   7      379.02      311.15     89.58 o 
  -3  -1   7    16525.56    18541.92    836.34 o 
  -2  -1   7     4697.43     4513.42    712.12 o 
  -1  -1   7      580.07      692.69    164.74 o 
   0  -1   7    18966.09    21744.04    852.24 o 
   1  -1   7    20884.75    21871.27   1068.62 o 
   2  -1   7       99.49       84.05    144.81 o 
   3  -1   7     2337.82     2217.10    257.84 o 
   4  -1   7    19008.85    18752.26    735.48 o 
   5  -1   7      550.83      466.14    159.03 o 
   6  -1   7       48.57       31.25    242.32 o 
   7  -1   7     3294.16     3524.39    589.73 o 
  -6   0   7      755.00      966.84    206.48 o 
  -5   0   7        8.13       18.67     51.56 o 
  -4   0   7      827.69      701.51    115.58 o 
  -3   0   7     2113.80     1845.41    279.94 o 
  -2   0   7     4715.76     4718.37    546.33 o 
  -1   0   7      321.71      207.42    101.81 o 
   0   0   7      198.76      187.06    104.24 o 
   1   0   7    11404.24    12842.64   1755.91 o 
   2   0   7      495.30      411.46    140.18 o 
   3   0   7       38.13       46.32    126.83 o 
   4   0   7     7950.35     7502.40    470.84 o 
   5   0   7     3353.59     3413.20    310.20 o 
   6   0   7       26.02       26.93    104.50 o 
   7   0   7     1881.04     1645.36    224.49 o 
  -6   1   7      496.34      608.48    288.88 o 
  -5   1   7     1543.98     1605.18    241.83 o 
  -4   1   7      927.92      839.59    156.69 o 
  -3   1   7     2682.08     2287.37    308.17 o 
  -2   1   7     2634.82     2460.21    197.46 o 
  -1   1   7     4262.68     3835.66    271.49 o 
   0   1   7     2973.49     2607.45    190.50 o 
   1   1   7      179.30      132.62    125.72 o 
   2   1   7      601.13      502.34    123.00 o 
   3   1   7     1970.19     1921.12    221.03 o 
   4   1   7      338.80      330.38    124.95 o 
   5   1   7      134.10      106.45    147.78 o 
   6   1   7      340.31      312.94    109.36 o 
   7   1   7       27.08       25.15    115.17 o 
   8   1   7      162.99      121.91    111.17 o 
  -6   2   7      523.10      570.64    279.37 o 
  -5   2   7     4316.81     4070.60    229.46 o 
  -4   2   7      620.77      626.49    108.94 o 
  -3   2   7      444.07      270.67     71.79 o 
  -2   2   7    13959.95    13587.89   1373.14 o 
  -1   2   7     7871.55     8370.87    342.96 o 
   0   2   7      118.49      140.58     57.12 o 
   1   2   7    14074.77    15099.02    841.64 o 
   2   2   7    22565.74    24066.46   1382.08 o 
   3   2   7     1461.15     1459.36    168.87 o 
   4   2   7     2695.04     2616.48    234.36 o 
   5   2   7    12326.32    12296.90    622.21 o 
   6   2   7     1901.11     1757.27    174.14 o 
   7   2   7      377.46      414.19    150.11 o 
   8   2   7     2669.21     2527.26    450.45 o 
  -5   3   7      626.86      877.11    270.54 o 
  -4   3   7       32.27       57.32     36.88 o 
  -3   3   7     4460.42     3888.89    329.47 o 
  -2   3   7     1383.90     1167.34    112.98 o 
  -1   3   7     3011.94     3330.35    175.32 o 
   0   3   7     3167.23     3073.93    282.78 o 
   1   3   7       70.39       70.41    100.72 o 
   2   3   7    20649.18    21308.75    912.08 o 
   3   3   7      142.42      266.48     96.07 o 
   4   3   7     1419.15     1343.95    135.33 o 
   5   3   7    10970.50    11117.38    486.95 o 
   6   3   7     4584.49     4455.72    273.41 o 
   7   3   7      329.87      338.79    170.18 o 
   8   3   7      694.93      611.95    166.11 o 
  -5   4   7      219.34      253.58    166.46 o 
  -4   4   7      358.74      439.37    205.43 o 
  -3   4   7     6919.77     5739.69    735.92 o 
  -2   4   7     2057.72     1889.58    174.51 o 
  -1   4   7      278.41      316.84     83.82 o 
   0   4   7     7165.48     7013.42    419.76 o 
   1   4   7    15513.64    14857.03    671.26 o 
   2   4   7      114.19      111.87     95.37 o 
   3   4   7      933.05      984.57     85.25 o 
   4   4   7    13630.38    14526.57    537.40 o 
   5   4   7      229.42      199.53     80.85 o 
   6   4   7     1330.64     1274.27    172.29 o 
   7   4   7     2205.38     2093.52    302.94 o 
   8   4   7      904.34      733.88    263.00 o 
  -4   5   7      513.81      696.46    270.60 o 
  -3   5   7     1450.06     1811.32    398.06 o 
  -2   5   7     4417.31     4540.76    253.61 o 
  -1   5   7     1437.85     1499.82    136.71 o 
   0   5   7     3122.98     3271.54    181.54 o 
   1   5   7     6633.89     7333.81    683.79 o 
   2   5   7     5313.33     5670.82    349.12 o 
   3   5   7      906.15     1006.25     91.06 o 
   4   5   7     5848.22     5833.53    269.64 o 
   5   5   7     6353.91     6440.94    314.65 o 
   6   5   7     1341.14     1321.60    178.56 o 
   7   5   7     2654.81     2351.03    261.34 o 
   8   5   7     2671.58     2628.64    286.77 o 
  -4   6   7        0.62       34.47    162.13 o 
  -3   6   7        0.60       56.18    181.87 o 
  -2   6   7     1104.66     1162.45    100.41 o 
  -1   6   7       19.44       16.84     55.26 o 
   0   6   7     1595.70     1750.38    143.20 o 
   1   6   7       55.13       83.77     56.84 o 
   2   6   7       15.94       34.50     84.96 o 
   3   6   7     3601.71     3772.79    222.11 o 
   4   6   7     1240.15     1205.38    127.57 o 
   5   6   7       23.50       37.27     63.20 o 
   6   6   7     1452.53     1412.25    171.66 o 
   7   6   7      962.95      917.08    194.09 o 
   8   6   7       98.13      125.73    135.08 o 
  -3   7   7       26.37       36.70    163.57 o 
  -2   7   7     5014.26     4906.93    457.93 o 
  -1   7   7     3570.66     4020.60    250.83 o 
   0   7   7      107.97       99.75     70.66 o 
   1   7   7     2977.68     3108.05    222.43 o 
   2   7   7    13782.94    14789.77    642.61 o 
   3   7   7       37.50       55.78     53.36 o 
   4   7   7      253.08      334.19    111.58 o 
   5   7   7     7973.83     8183.15    484.02 o 
   6   7   7      843.82      747.48    157.24 o 
   7   7   7      336.26      310.90    198.48 o 
   8   7   7     1314.48     1229.36    407.59 o 
  -3   8   7       36.48       46.58    144.73 o 
  -2   8   7     1430.16     1802.22    290.24 o 
  -1   8   7     4027.54     4403.46    367.19 o 
   0   8   7       60.55       47.45     40.04 o 
   1   8   7      954.11      879.63     97.22 o 
   2   8   7    12839.06    13877.40    841.46 o 
   3   8   7     1906.54     2219.70    201.86 o 
   4   8   7       52.58       80.36     94.36 o 
   5   8   7     6414.38     6960.88    773.87 o 
   6   8   7     5697.43     5354.20    500.23 o 
   7   8   7       43.24       39.54    103.58 o 
   8   8   7      700.99      675.65    275.46 o 
  -2   9   7       50.09       70.37    125.46 o 
  -1   9   7       44.73       77.62     58.96 o 
   0   9   7      318.05      196.53     84.78 o 
   1   9   7      601.56      564.39    180.74 o 
   2   9   7      237.42      277.89     93.93 o 
   3   9   7      228.36      202.72     88.10 o 
   4   9   7      556.40      552.83    188.75 o 
   5   9   7      662.38      738.48    242.99 o 
   6   9   7     2036.23     2058.96    267.17 o 
   7   9   7        3.90       34.26    111.50 o 
   8   9   7       15.56       32.97    112.07 o 
  -1  10   7      996.14      949.95    228.70 o 
   0  10   7     1693.32     2108.03    348.09 o 
   1  10   7      595.83      667.81    136.46 o 
   2  10   7     1050.28      956.37    140.36 o 
   3  10   7     2374.58     2278.70    293.16 o 
   4  10   7     1055.32      926.11    198.56 o 
   5  10   7      995.98      994.17    199.36 o 
   6  10   7     2466.62     2385.14    312.49 o 
   7  10   7      832.38      761.07    247.71 o 
   0  11   7     1659.20     2098.22    571.11 o 
   1  11   7      147.77      108.46    125.26 o 
   2  11   7      127.65      148.48    155.73 o 
   3  11   7     2764.71     2792.31    283.51 o 
   4  11   7     1133.44      990.39    176.94 o 
   5  11   7       31.85       84.08    185.29 o 
   6  11   7      903.90      849.56    297.13 o 
   2  12   7     1023.09     1248.28    410.66 o 
   3  12   7      144.05      121.68    131.11 o 
   4  12   7      373.79      221.61    172.73 o 
   5  12   7      662.98      698.91    290.68 o 
  -2  -7   8      839.10      814.91    423.75 o 
  -1  -7   8       51.39      113.97    452.63 o 
   0  -7   8      744.89     1066.85    621.79 o 
   1  -7   8      255.17      216.21    322.45 o 
  -4  -6   8      859.51      947.04    457.09 o 
  -3  -6   8     1170.29     1220.62    522.49 o 
  -2  -6   8     1178.10     1173.64    555.77 o 
  -1  -6   8     1136.07     1124.81    443.96 o 
   0  -6   8      774.52     1234.50    670.11 o 
   1  -6   8      701.05      870.59    461.01 o 
   2  -6   8     1009.12     1512.03    725.81 o 
   3  -6   8      574.91      486.74    235.92 o 
  -4  -5   8      185.08      234.31    325.27 o 
  -3  -5   8     2986.69     3415.51    676.69 o 
  -2  -5   8      200.83      303.10    309.21 o 
  -1  -5   8      117.58      115.01    306.04 o 
   0  -5   8     2767.50     4021.86    958.27 o 
   1  -5   8     2497.49     2987.80    767.39 o 
   2  -5   8      255.65      358.07    393.89 o 
   3  -5   8     1157.19     1089.81    290.14 o 
   4  -5   8     2084.40     1995.31    437.20 o 
  -5  -4   8      268.13      338.62    304.63 o 
  -4  -4   8     2841.00     2868.63    598.86 o 
  -3  -4   8      441.30      537.32    370.99 o 
  -2  -4   8      386.02      458.09    225.89 o 
  -1  -4   8     3738.35     4303.99    700.39 o 
   0  -4   8      132.83      160.94    253.82 o 
   1  -4   8     4682.89     5484.46    875.49 o 
   2  -4   8      774.10      760.08    349.00 o 
   3  -4   8      664.49      607.91    248.24 o 
   4  -4   8     2331.33     1912.37    346.63 o 
   5  -4   8      190.68      187.07    153.57 o 
  -5  -3   8      482.87      428.40    257.73 o 
  -4  -3   8     6378.02     7329.13    773.34 o 
  -3  -3   8     1816.90     1698.43    305.36 o 
  -2  -3   8      172.39      143.04    167.48 o 
  -1  -3   8     9213.48    13034.48   1106.50 o 
   0  -3   8     9726.52    12036.83    776.55 o 
   1  -3   8       64.81      109.76    147.77 o 
   2  -3   8     1604.60     1992.91    490.64 o 
   3  -3   8     9188.13     8556.38    819.41 o 
   4  -3   8      158.13      150.77    174.93 o 
   5  -3   8       39.13      104.18    201.54 o 
   6  -3   8     2110.05     1946.70    435.40 o 
  -5  -2   8       49.78       43.85    159.88 o 
  -4  -2   8      887.63     1043.79    426.71 o 
  -3  -2   8     1064.95     1079.91    319.97 o 
  -2  -2   8      221.20      254.51    106.42 o 
  -1  -2   8     1360.12     1229.03    216.61 o 
   0  -2   8     4218.05     4675.32    592.27 o 
   1  -2   8     1327.28     1416.66    260.57 o 
   2  -2   8     1233.26     1205.29    284.75 o 
   3  -2   8     5652.63     5019.91    503.84 o 
   4  -2   8     2623.86     2332.59    345.29 o 
   5  -2   8      615.52      501.49    184.42 o 
   6  -2   8     2029.30     1893.00    393.03 o 
  -5  -1   8       12.69       39.53    136.18 o 
  -4  -1   8     1653.71     1115.22    220.33 o 
  -3  -1   8     3232.22     2920.12    554.14 o 
  -2  -1   8       19.22       23.23    120.94 o 
  -1  -1   8       16.57       69.87    119.48 o 
   0  -1   8     1785.30     2159.55    283.78 o 
   1  -1   8      376.03      566.28    209.67 o 
   2  -1   8      366.92      313.75    176.56 o 
   3  -1   8      491.35      309.67    147.32 o 
   4  -1   8      168.29       71.63    151.61 o 
   5  -1   8      104.67      123.33    146.67 o 
   6  -1   8       33.82        3.09    124.23 o 
   7  -1   8       10.78        7.86    111.06 o 
  -5   0   8       30.04       76.61    148.80 o 
  -4   0   8      147.77      109.99     75.40 o 
  -3   0   8     8853.01     7996.69   1343.18 o 
  -2   0   8     3254.69     3652.66    482.94 o 
  -1   0   8       84.25      127.92     92.43 o 
   0   0   8    14798.92    18114.42    825.44 o 
   1   0   8    16984.08    19256.40   1351.76 o 
   2   0   8       66.02       60.44    104.40 o 
   3   0   8     3369.15     3353.76    312.99 o 
   4   0   8    15369.99    14452.54    965.26 o 
   5   0   8      679.79      557.67    178.31 o 
   6   0   8       31.62       37.81    181.33 o 
   7   0   8     3113.31     2960.76    527.09 o 
  -5   1   8      148.67      179.32    119.79 o 
  -4   1   8     1138.76      934.96    184.65 o 
  -3   1   8     2774.13     2461.45    335.39 o 
  -2   1   8     4679.59     5110.79    355.23 o 
  -1   1   8      805.77      871.33    149.39 o 
   0   1   8     1020.56     1108.85    137.63 o 
   1   1   8    16995.83    21905.14   2837.85 o 
   2   1   8      210.85      188.94    114.77 o 
   3   1   8      655.03      672.72    155.53 o 
   4   1   8    11985.51    11744.86    783.71 o 
   5   1   8     3624.37     3411.24    351.12 o 
   6   1   8      197.19      155.88    132.38 o 
   7   1   8     2096.03     2277.27    295.99 o 
  -5   2   8      285.66      283.95    236.80 o 
  -4   2   8     2934.55     1979.77    258.94 o 
  -3   2   8      843.20      801.96     99.31 o 
  -2   2   8      136.62      160.06     69.23 o 
  -1   2   8     3252.30     3637.85    268.91 o 
   0   2   8     6134.22     5658.75    295.11 o 
   1   2   8       75.02       58.00     47.21 o 
   2   2   8      111.56      102.24     72.62 o 
   3   2   8     4371.78     3638.56    263.54 o 
   4   2   8       16.15       31.05    112.00 o 
   5   2   8      849.31      853.74    169.09 o 
   6   2   8      872.79      756.37    215.96 o 
   7   2   8      581.04      536.49    157.25 o 
   8   2   8      322.40      290.33    132.78 o 
  -5   3   8     1470.36     1587.72    440.69 o 
  -4   3   8      738.01      947.44    106.47 o 
  -3   3   8     1236.29     1183.13    126.48 o 
  -2   3   8     2001.17     1853.14    141.02 o 
  -1   3   8     3698.36     3594.70    191.60 o 
   0   3   8     3481.72     3711.87    470.55 o 
   1   3   8     7637.95     7065.19    497.78 o 
   2   3   8     7080.25     6623.98    473.06 o 
   3   3   8     4897.01     4734.45    291.74 o 
   4   3   8     4919.27     4520.30    301.93 o 
   5   3   8     3430.80     3318.11    307.67 o 
   6   3   8     2527.75     2317.82    214.09 o 
   7   3   8      808.17      797.77    200.00 o 
   8   3   8      300.29      374.98    146.94 o 
  -4   4   8       16.62       71.44    165.81 o 
  -3   4   8      994.42     1117.83    207.60 o 
  -2   4   8     2073.75     2040.51    163.38 o 
  -1   4   8     9044.29     9286.57    587.12 o 
   0   4   8     1076.54      982.27    184.39 o 
   1   4   8       63.39       63.78    139.02 o 
   2   4   8    11491.42    11296.91    658.87 o 
   3   4   8      716.14      683.71    179.39 o 
   4   4   8      268.85      205.58     79.14 o 
   5   4   8     6861.79     6655.76    457.15 o 
   6   4   8     3260.26     3168.31    238.29 o 
   7   4   8       28.75       34.34     99.43 o 
   8   4   8     1328.80     1236.97    271.00 o 
  -4   5   8       72.23      100.83    127.70 o 
  -3   5   8     4889.84     6029.57    802.73 o 
  -2   5   8     2259.71     2308.60    160.44 o 
  -1   5   8       27.45       22.87     59.53 o 
   0   5   8     6034.40     5982.71    424.33 o 
   1   5   8    11969.43    12521.40    693.81 o 
   2   5   8      648.69      555.93    140.08 o 
   3   5   8      159.63      125.44     89.37 o 
   4   5   8    11381.04    11681.07    466.99 o 
   5   5   8      242.30      237.38     93.01 o 
   6   5   8     1176.30     1120.93    160.93 o 
   7   5   8     1720.95     1672.27    212.56 o 
   8   5   8      837.85      859.54    268.79 o 
  -4   6   8       22.80       50.40    167.57 o 
  -3   6   8     1605.47     1885.52    311.77 o 
  -2   6   8     3304.45     3740.36    319.52 o 
  -1   6   8      448.64      411.71     86.40 o 
   0   6   8     1306.12     1336.63    135.61 o 
   1   6   8    11401.16    12410.85    947.56 o 
   2   6   8     1952.00     2088.11    232.97 o 
   3   6   8      681.59      611.37     81.60 o 
   4   6   8     9249.00     9825.24    535.07 o 
   5   6   8     5913.16     5688.18    334.83 o 
   6   6   8       45.24       62.37     68.01 o 
   7   6   8     1872.87     1751.07    215.48 o 
   8   6   8     3992.74     3885.11    630.83 o 
  -3   7   8       14.15       73.47    126.08 o 
  -2   7   8        2.03       14.00     41.57 o 
  -1   7   8       36.43       46.50     51.95 o 
   0   7   8       68.54       70.90     45.29 o 
   1   7   8      285.10      285.67     49.84 o 
   2   7   8      504.78      436.10    118.87 o 
   3   7   8      114.68      115.34     63.16 o 
   4   7   8      714.00      900.49    127.00 o 
   5   7   8      977.13      958.86    129.59 o 
   6   7   8      344.51      391.07    156.40 o 
   7   7   8      283.87      311.15    113.09 o 
   8   7   8      662.08      556.08    245.04 o 
  -2   8   8     1646.79     1986.09    469.36 o 
  -1   8   8     2115.25     2320.33    248.10 o 
   0   8   8      145.78      120.15     58.90 o 
   1   8   8     2438.62     2589.14    153.20 o 
   2   8   8     5016.58     5203.92    312.06 o 
   3   8   8      419.90      350.46    134.84 o 
   4   8   8      252.05      278.82    108.84 o 
   5   8   8     3868.30     4089.13    468.93 o 
   6   8   8      311.07      295.38    151.32 o 
   7   8   8       51.67       66.89     75.17 o 
   8   8   8      399.67      349.96    223.95 o 
  -1   9   8     3507.57     4174.43    880.76 o 
   0   9   8       37.47       25.35     40.86 o 
   1   9   8       97.90      100.45     50.92 o 
   2   9   8     6740.95     6997.30    566.01 o 
   3   9   8     1626.46     1716.13    237.96 o 
   4   9   8       49.07       50.84     80.97 o 
   5   9   8     3713.15     3865.51    403.96 o 
   6   9   8     4199.91     4441.68    485.13 o 
   7   9   8       25.89       41.45     97.14 o 
   0  10   8      237.00      169.56     81.90 o 
   1  10   8      518.14      470.73     88.22 o 
   2  10   8      922.91      876.67    219.59 o 
   3  10   8      441.47      455.43    119.93 o 
   4  10   8      683.71      558.45    151.86 o 
   5  10   8       86.87       74.15     88.23 o 
   6  10   8     1970.15     1759.64    540.57 o 
   7  10   8        9.78       17.77     85.04 o 
   1  11   8     1051.31     1257.30    253.21 o 
   2  11   8      447.44      462.48    212.60 o 
   3  11   8      408.31      408.92    217.92 o 
   4  11   8     1371.25     1418.48    392.76 o 
   5  11   8      641.37      718.19    251.46 o 
   6  11   8       47.43       46.66    131.56 o 
  -2  -6   9     1198.36     1736.49    711.63 o 
  -1  -6   9      152.74      279.00    464.93 o 
   0  -6   9     1830.72     2258.85    742.67 o 
   1  -6   9      421.62      439.23    381.22 o 
  -3  -5   9       80.65      174.49    304.09 o 
  -2  -5   9     2611.37     4036.52   1130.03 o 
  -1  -5   9     1995.20     2828.01    737.63 o 
   0  -5   9       31.15      158.07    432.61 o 
   1  -5   9      736.27      905.46    438.06 o 
   2  -5   9     2687.92     2931.89    820.33 o 
   3  -5   9       72.19      124.62    196.24 o 
  -4  -4   9      351.72      243.77    315.73 o 
  -3  -4   9     1247.37     1909.98    719.23 o 
  -2  -4   9      715.74      959.19    531.67 o 
  -1  -4   9      835.94     1224.13    666.05 o 
   0  -4   9     3876.40     5113.45   1042.85 o 
   1  -4   9     2459.38     3183.35    745.44 o 
   2  -4   9      941.40     1176.11    460.30 o 
   3  -4   9     1096.29     1256.05    280.29 o 
   4  -4   9     1279.27     1197.22    297.84 o 
  -4  -3   9     1073.83     1400.77    646.92 o 
  -3  -3   9      431.03      564.92    397.80 o 
  -2  -3   9       44.35       97.93    141.54 o 
  -1  -3   9     1706.60     1926.59    349.52 o 
   0  -3   9      134.47      137.00    197.41 o 
   1  -3   9      633.42      945.68    512.53 o 
   2  -3   9      526.49      589.77    487.52 o 
   3  -3   9       62.94       61.72    165.93 o 
   4  -3   9     1378.71     1276.08    270.04 o 
   5  -3   9      184.86      156.52    161.85 o 
  -4  -2   9     5832.15     8658.33    973.97 o 
  -3  -2   9     1350.13     1539.85    320.89 o 
  -2  -2   9      196.28      243.30    177.93 o 
  -1  -2   9     7446.10     9923.97    683.44 o 
   0  -2   9     8329.72    11709.36   1294.02 o 
   1  -2   9      897.82      914.79    396.23 o 
   2  -2   9     1202.34     1293.63    377.84 o 
   3  -2   9     9049.42    10093.85    771.89 o 
   4  -2   9       64.03       97.05    162.51 o 
   5  -2   9       92.10       75.64    154.17 o 
   6  -2   9     2512.91     2317.64    499.47 o 
  -5  -1   9       39.03       42.37     97.32 o 
  -4  -1   9     1681.96     1486.00    221.44 o 
  -3  -1   9     2254.03     2354.84    525.05 o 
  -2  -1   9       24.55       57.40     95.68 o 
  -1  -1   9     1725.85     1910.88    277.99 o 
   0  -1   9     8080.49    10037.88   1286.44 o 
   1  -1   9      592.90      668.78    317.36 o 
   2  -1   9      145.07      156.52    249.28 o 
   3  -1   9     9096.85     8880.14    672.43 o 
   4  -1   9     2950.42     2662.43    396.90 o 
   5  -1   9       31.61       37.34    153.74 o 
   6  -1   9     2032.13     1862.49    403.81 o 
  -5   0   9      380.04      297.87    150.81 o 
  -4   0   9      159.24       95.65     68.87 o 
  -3   0   9      586.51      512.57    147.27 o 
  -2   0   9      543.87      551.72    156.86 o 
  -1   0   9      640.13      569.54    129.46 o 
   0   0   9       29.49       60.87    105.76 o 
   1   0   9        5.95       42.26    141.44 o 
   2   0   9      566.41      505.12    152.20 o 
   3   0   9        0.03       30.27    129.24 o 
   4   0   9      244.62      175.20    141.95 o 
   5   0   9        0.51       40.75    123.92 o 
   6   0   9        2.00       65.44    118.86 o 
   7   0   9      352.04      356.75    181.53 o 
  -5   1   9      124.05      175.57    112.36 o 
  -4   1   9      649.13      510.95    117.58 o 
  -3   1   9     5397.64     4605.17    655.02 o 
  -2   1   9     2525.51     2625.80    221.99 o 
  -1   1   9      373.10      306.34     89.51 o 
   0   1   9     8796.28     9051.54    619.64 o 
   1   1   9    10357.41    12622.52   1397.15 o 
   2   1   9      175.56      208.09    101.48 o 
   3   1   9     1493.93     1424.69    205.67 o 
   4   1   9     6920.82     6354.22    496.38 o 
   5   1   9     1307.01     1213.37    228.80 o 
   6   1   9       73.75       75.64    102.35 o 
   7   1   9     1310.60     1361.85    301.81 o 
  -4   2   9      325.73      506.52    103.60 o 
  -3   2   9     1811.59     1888.53    279.03 o 
  -2   2   9     4502.72     4555.32    258.63 o 
  -1   2   9     1520.86     1392.42    157.57 o 
   0   2   9      940.31      862.94     93.97 o 
   1   2   9    12573.95    14103.40    640.35 o 
   2   2   9      186.14      276.44     73.49 o 
   3   2   9       42.93       29.82     89.11 o 
   4   2   9    12621.80    12392.30    989.82 o 
   5   2   9     3655.11     3742.40    340.31 o 
   6   2   9      164.12      128.27    130.78 o 
   7   2   9     2443.50     2086.45    390.38 o 
  -4   3   9     2649.34     2480.83    392.42 o 
  -3   3   9     1150.77      840.35    101.21 o 
  -2   3   9       82.29      104.03     61.16 o 
  -1   3   9     2845.69     2528.91    187.04 o 
   0   3   9     6710.43     6503.62    597.18 o 
   1   3   9      541.89      449.39    168.59 o 
   2   3   9       16.58       60.04    201.09 o 
   3   3   9     6689.00     6161.58    351.62 o 
   4   3   9       18.75      104.27    102.38 o 
   5   3   9     1828.68     1687.27    224.43 o 
   6   3   9     1209.29     1128.44    237.82 o 
   7   3   9      303.14      265.92    146.99 o 
   8   3   9     1488.25     1533.19    352.19 o 
  -4   4   9     1374.09     1358.76    366.93 o 
  -3   4   9     1310.05     1500.52    153.91 o 
  -2   4   9     1242.50     1122.62    192.61 o 
  -1   4   9     1547.32     1544.70    222.30 o 
   0   4   9     5391.11     5252.86    764.05 o 
   1   4   9     1365.44     1314.41    220.76 o 
   2   4   9     1905.54     1699.54    263.89 o 
   3   4   9     7023.30     6549.12    596.38 o 
   4   4   9     5344.54     5375.42    473.73 o 
   5   4   9      721.01      735.13    155.27 o 
   6   4   9     2025.85     1912.64    293.28 o 
   7   4   9     2839.91     2750.51    282.56 o 
   8   4   9      237.99      228.23    125.46 o 
  -3   5   9      110.22      135.76     60.58 o 
  -2   5   9      155.37       89.03     53.88 o 
  -1   5   9     1320.90     1668.86    132.49 o 
   0   5   9      179.66      221.85    122.67 o 
   1   5   9      677.84      675.18    153.37 o 
   2   5   9     3038.82     3105.53    353.66 o 
   3   5   9      886.06     1072.33    205.83 o 
   4   5   9      324.97      375.24    104.70 o 
   5   5   9     1846.79     1781.27    173.09 o 
   6   5   9     1493.05     1440.10    186.91 o 
   7   5   9      455.12      398.64    101.94 o 
   8   5   9      974.70      947.73    200.42 o 
  -3   6   9     2727.71     3012.31    659.01 o 
  -2   6   9     1723.13     1791.95    140.88 o 
  -1   6   9      321.63      332.81    100.53 o 
   0   6   9     3414.81     3167.08    280.64 o 
   1   6   9     5898.06     6389.87    454.56 o 
   2   6   9      357.51      304.60    121.34 o 
   3   6   9       93.17       47.33    134.42 o 
   4   6   9     6068.02     7150.47    772.05 o 
   5   6   9       18.81       40.26     72.85 o 
   6   6   9     1450.21     1436.34    188.48 o 
   7   6   9      934.26      947.34    148.72 o 
   8   6   9      514.19      420.70    199.24 o 
  -2   7   9     2239.77     2747.72    595.95 o 
  -1   7   9       30.72       56.48    183.95 o 
   0   7   9      825.58      815.35    102.76 o 
   1   7   9     9017.08     9281.18    541.24 o 
   2   7   9     1533.60     1646.10    210.35 o 
   3   7   9       89.82       76.54     76.32 o 
   4   7   9     8483.99     8091.85    433.51 o 
   5   7   9     5968.04     6605.87    551.72 o 
   6   7   9       28.57       39.19     64.34 o 
   7   7   9     1348.38     1299.29    163.31 o 
   8   7   9     3753.46     3669.69    635.55 o 
  -1   8   9        3.00       14.76     42.42 o 
   0   8   9       26.55       30.52     45.36 o 
   1   8   9     1142.59     1206.25    113.36 o 
   2   8   9      623.34      647.82     57.75 o 
   3   8   9        4.44       25.88     46.67 o 
   4   8   9      682.88      842.86    137.94 o 
   5   8   9     2593.76     2939.84    349.81 o 
   6   8   9       25.11       39.68     70.84 o 
   7   8   9      122.31       69.54    121.31 o 
   0   9   9      409.38      405.39    162.36 o 
   1   9   9      608.08      551.53     87.36 o 
   2   9   9     1498.88     1549.27    147.82 o 
   3   9   9      902.36      956.22    149.42 o 
   4   9   9      477.63      467.40    118.38 o 
   5   9   9      627.12      599.59    692.79 o 
   6   9   9      294.00      228.18    187.58 o 
   7   9   9       36.60       28.85     91.07 o 
   1  10   9      239.36      261.24    135.41 o 
   2  10   9     3240.04     3432.90    874.94 o 
   3  10   9     1076.28     1216.55    333.14 o 
   4  10   9       72.12       81.17    147.59 o 
   5  10   9     2493.16     2483.17    602.75 o 
   6  10   9     2114.20     1931.26    505.94 o 
   2  11   9      509.59      456.63    228.17 o 
   3  11   9      670.69      586.93    221.17 o 
   4  11   9      381.96      365.46    182.28 o 
   5  11   9       51.17      104.74    197.92 o 
   0  -5  10     1603.72     2050.87    764.54 o 
   1  -5  10      133.52      163.82    469.81 o 
  -3  -4  10       29.99      107.36    466.74 o 
  -2  -4  10     2883.90     3841.25   1070.34 o 
  -1  -4  10     2290.06     2718.98    855.57 o 
   0  -4  10      482.95      658.97    471.05 o 
   1  -4  10      650.51      769.16    428.60 o 
   2  -4  10     2596.56     3109.72    895.33 o 
   3  -4  10       59.21       53.03    149.93 o 
  -3  -3  10      408.44      467.79    451.31 o 
  -2  -3  10      946.42     1346.47    546.74 o 
  -1  -3  10     2253.71     3041.72    397.18 o 
   0  -3  10      952.75     1443.59    336.11 o 
   1  -3  10      881.48      947.19    438.68 o 
   2  -3  10     4514.99     5187.92    687.38 o 
   3  -3  10     2387.65     2535.06    489.92 o 
   4  -3  10      306.57      382.99    285.32 o 
  -4  -2  10      339.66      414.25    312.75 o 
  -3  -2  10       43.76       41.76    245.93 o 
  -2  -2  10        1.29       34.26    109.10 o 
  -1  -2  10      526.47      610.16    253.26 o 
   0  -2  10      160.82      173.74    179.69 o 
   1  -2  10      349.70      353.78    303.43 o 
   2  -2  10       43.39       65.49    122.92 o 
   3  -2  10        5.85       59.95    137.46 o 
   4  -2  10      709.06      549.21    194.22 o 
   5  -2  10      194.57      221.37    178.17 o 
  -4  -1  10     3781.16     4464.50    951.35 o 
  -3  -1  10      976.34     1007.37    207.79 o 
  -2  -1  10       40.19       59.81     97.11 o 
  -1  -1  10     5235.91     6142.25    688.77 o 
   0  -1  10     4755.62     6912.19    550.91 o 
   1  -1  10      212.30      244.89    172.05 o 
   2  -1  10     1202.74     1563.61    410.29 o 
   3  -1  10     6568.28     6648.45    749.37 o 
   4  -1  10      158.36      140.84    150.88 o 
   5  -1  10       14.20       38.05    143.39 o 
   6  -1  10     1952.18     1897.14    425.99 o 
  -4   0  10     1092.89     1794.33    547.90 o 
  -3   0  10     2237.80     2343.22    496.96 o 
  -2   0  10      894.80      695.51    171.36 o 
  -1   0  10      799.18     1005.07    205.83 o 
   0   0  10    10422.65    12498.69   3138.46 o 
   1   0  10      366.86      484.43    176.85 o 
   2   0  10      172.72      176.32    114.89 o 
   3   0  10     9572.25     9709.16    647.15 o 
   4   0  10     3028.08     3103.86    430.76 o 
   5   0  10       96.18       87.54    144.00 o 
   6   0  10     2519.86     2479.25    464.38 o 
  -4   1  10      116.17       92.09     94.33 o 
  -3   1  10      143.77       73.18     67.93 o 
  -2   1  10      560.74      517.05    146.61 o 
  -1   1  10      678.74      802.91    127.55 o 
   0   1  10      735.41      697.39    131.54 o 
   1   1  10       42.51       67.08    113.69 o 
   2   1  10     1989.79     2543.73    512.93 o 
   3   1  10      211.80      216.58    124.74 o 
   4   1  10     1178.48     1150.62    211.48 o 
   5   1  10      485.90      529.41    217.65 o 
   6   1  10       27.68       46.97    131.71 o 
   7   1  10     1183.08     1303.57    328.99 o 
  -4   2  10      283.52      347.10    149.25 o 
  -3   2  10     2644.45     2294.39    400.72 o 
  -2   2  10     1509.43     1435.87    180.88 o 
  -1   2  10     1781.62     1943.88    279.40 o 
   0   2  10     3039.99     2983.59    203.40 o 
   1   2  10     4106.68     4005.15    410.87 o 
   2   2  10     2403.88     3648.39    856.61 o 
   3   2  10     2522.99     2338.82    242.98 o 
   4   2  10     1926.42     1720.61    233.41 o 
   5   2  10      826.12      827.20    199.10 o 
   6   2  10      831.55      717.79    183.36 o 
   7   2  10      379.83      346.39    165.13 o 
  -3   3  10     1222.58     1199.00    187.78 o 
  -2   3  10     1844.79        0.96     80.77 o 
  -1   3  10       87.16       84.12    111.66 o 
   0   3  10      475.92      353.27    154.76 o 
   1   3  10     7957.90     8149.29    970.54 o 
   2   3  10      559.48      530.50    194.02 o 
   3   3  10      122.19       94.80    167.88 o 
   4   3  10     6788.47     6700.97    436.17 o 
   5   3  10     3305.32     3229.95    398.87 o 
   6   3  10       45.02       46.20     98.50 o 
   7   3  10     1574.82     1500.39    331.23 o 
  -3   4  10      576.82      589.39    121.16 o 
  -2   4  10      573.50      429.01    111.17 o 
  -1   4  10     2194.77     2604.48    354.98 o 
   0   4  10     1374.51     1429.86    212.51 o 
   1   4  10     2116.28     2018.23    270.55 o 
   2   4  10        2.43       27.45    116.39 o 
   3   4  10     6521.87     6155.32    684.97 o 
   4   4  10      282.77      327.43    114.85 o 
   5   4  10     1990.82     1851.46    267.30 o 
   6   4  10     1299.21     1244.62    222.73 o 
   7   4  10      124.44      116.17    107.50 o 
  -2   5  10      136.40      187.55     74.57 o 
  -1   5  10     1378.93     1117.43    191.79 o 
   0   5  10     8937.51     9172.72   1249.73 o 
   1   5  10     3921.01     3599.44    341.01 o 
   2   5  10      386.38      282.90    131.78 o 
   3   5  10     7119.84     6753.35    730.13 o 
   4   5  10     4625.46     4599.37    554.56 o 
   5   5  10       47.62       65.45     85.22 o 
   6   5  10     1707.90     1718.38    262.51 o 
   7   5  10     3959.66     4086.98    651.44 o 
  -2   6  10       27.63       25.65     63.68 o 
  -1   6  10      197.87      240.37    104.78 o 
   0   6  10      850.46      928.87    189.99 o 
   1   6  10      206.83      144.52     99.82 o 
   2   6  10      383.73      345.12    135.81 o 
   3   6  10      960.03     1006.83    251.93 o 
   4   6  10     1933.10     1717.19    327.12 o 
   5   6  10      612.56      773.38    180.35 o 
   6   6  10      707.47      757.13    122.29 o 
   7   6  10     1182.26     1169.11    250.29 o 
  -1   7  10       17.11       25.14     78.09 o 
   0   7  10      783.53      827.71    176.57 o 
   1   7  10     2672.33     2507.63    326.45 o 
   2   7  10        9.59       29.00    158.99 o 
   3   7  10       25.24       43.66    177.69 o 
   4   7  10     1402.59     1489.83    360.18 o 
   5   7  10       92.92       73.35     55.76 o 
   6   7  10      204.44      232.00    114.79 o 
   7   7  10      207.37      170.57    119.33 o 
  -1   8  10       49.49       62.44    110.53 o 
   0   8  10      449.60      421.47    378.19 o 
   1   8  10     5611.97     5139.19    529.26 o 
   2   8  10     1224.81     1414.28    310.31 o 
   3   8  10       46.10       87.44    167.21 o 
   4   8  10     5563.07     5710.09    515.02 o 
   5   8  10     3307.21     3374.71    557.69 o 
   6   8  10       22.62       41.59    100.84 o 
   7   8  10      878.54     1027.42    327.80 o 
   0   9  10       40.84       82.46    156.13 o 
   1   9  10     1387.14     1405.40    359.61 o 
   2   9  10      558.37      519.51    539.07 o 
   3   9  10      535.77      477.85    470.68 o 
   4   9  10      598.24      489.16    801.73 o 
   5   9  10     2730.94     2968.91    409.37 o 
   6   9  10       12.39       35.34     72.56 o 
   7   9  10       12.40       34.95     75.13 o 
   1  10  10      375.24      250.89    414.42 o 
   2  10  10      214.24      133.58    313.58 o 
   3  10  10      544.49      459.67    254.40 o 
   4  10  10      304.68      355.67    352.16 o 
   5  10  10        8.29        3.19     71.21 o 
   6  10  10      176.12      136.64    253.70 o 
   4  11  10      395.10      326.02    535.43 o 
   0  -4  11      824.68      931.02    540.96 o 
   1  -4  11       31.91      152.80    477.48 o 
  -2  -3  11     2117.53     2585.89    836.40 o 
  -1  -3  11     1944.27     2478.19    774.01 o 
   0  -3  11      334.76      477.59    441.78 o 
   1  -3  11      539.25      670.94    389.27 o 
   2  -3  11     4727.63     5437.00    763.09 o 
   3  -3  11       13.08       75.78    180.30 o 
  -2  -2  11     1178.10     1648.42    588.23 o 
  -1  -2  11     4419.37     5290.84    590.83 o 
   0  -2  11      156.62      159.73    149.12 o 
   1  -2  11      383.20      389.95    308.19 o 
   2  -2  11     3974.14     4454.40    637.39 o 
   3  -2  11      822.47      929.12    240.28 o 
   4  -2  11       30.73       31.74    139.72 o 
  -3  -1  11        0.46       39.33    266.52 o 
  -2  -1  11       15.95       57.79    229.69 o 
  -1  -1  11       33.98      103.10    117.67 o 
   0  -1  11      183.96      206.88    141.36 o 
   1  -1  11        2.74       28.13    113.39 o 
   2  -1  11      112.23      161.68    144.59 o 
   3  -1  11      805.20      801.83    193.85 o 
   4  -1  11       90.61       78.24    149.84 o 
   5  -1  11      128.56       96.32    104.85 o 
  -3   0  11      553.30      774.30    333.36 o 
  -2   0  11      202.74      196.96    296.42 o 
  -1   0  11     3196.44     3858.16    447.95 o 
   0   0  11     3217.06     3950.28    442.95 o 
   1   0  11      131.66      154.29    136.75 o 
   2   0  11      900.25      987.94    176.74 o 
   3   0  11     2987.29     3284.28    438.09 o 
   4   0  11      161.36      152.38    126.52 o 
   5   0  11       67.71       80.04    114.44 o 
  -3   1  11     1249.57     1772.15    506.79 o 
  -2   1  11       38.96      129.03    244.73 o 
  -1   1  11      815.04      898.67    164.05 o 
   0   1  11     6914.99     8767.19   1341.18 o 
   1   1  11      151.30      217.90     95.32 o 
   2   1  11      170.87      210.94    113.11 o 
   3   1  11     8386.86     9457.57    524.16 o 
   4   1  11     1937.38     1919.20    290.06 o 
   5   1  11       93.61       60.33    131.76 o 
   6   1  11     2264.77     2221.78    425.74 o 
  -3   2  11      478.04      385.32    190.31 o 
  -2   2  11     1056.61     1090.53    278.78 o 
  -1   2  11      900.43      758.61    140.22 o 
   0   2  11     1269.74     1228.12    238.77 o 
   1   2  11       27.27       22.29     19.30 o 
   2   2  11     2813.68     3114.70    415.04 o 
   3   2  11      412.21      438.93    170.00 o 
   4   2  11     2521.85     2575.19    327.53 o 
   5   2  11      288.18      275.73    131.13 o 
   6   2  11        3.96       66.59    137.96 o 
  -3   3  11      262.01      343.38    175.67 o 
  -2   3  11     1514.54     1455.26    406.46 o 
  -1   3  11     3121.75     3232.85    547.76 o 
   0   3  11     1739.64     1768.19    417.21 o 
   1   3  11      456.55      492.83    282.34 o 
   2   3  11     4183.35     4215.71    575.23 o 
   3   3  11     2222.93     3261.70    667.17 o 
   4   3  11      120.37      156.99    115.34 o 
   5   3  11     1480.08     1596.83    259.91 o 
   6   3  11     2208.66     2188.35    409.86 o 
   7   3  11       31.92       56.78    104.53 o 
  -2   4  11      851.81      932.38    219.88 o 
  -1   4  11       68.12       76.99    109.40 o 
   0   4  11      337.56      360.17    250.96 o 
   1   4  11     2691.43     2915.34    563.52 o 
   2   4  11      471.39      556.26    237.12 o 
   3   4  11      456.32      460.10    277.70 o 
   4   4  11     2867.09     2271.25    472.33 o 
   5   4  11     1804.90     1822.13    255.89 o 
   6   4  11      559.00      596.32    157.95 o 
   7   4  11     1080.29     1036.11    247.35 o 
  -2   5  11      172.50      211.56    108.37 o 
  -1   5  11      719.84      725.63    149.44 o 
   0   5  11     2109.16     2018.60    281.99 o 
   1   5  11     1173.65     1101.36    299.60 o 
   2   5  11      114.96      221.87    220.80 o 
   3   5  11     1438.72     1291.91    331.37 o 
   4   5  11      131.61      169.23    173.23 o 
   5   5  11     1299.89     1538.62    294.28 o 
   6   5  11      570.63      585.25    158.28 o 
   7   5  11       67.01       37.19     82.27 o 
  -1   6  11      872.96      764.49    185.84 o 
   0   6  11     5055.74     4803.94    324.80 o 
   1   6  11      668.66      841.24    247.03 o 
   2   6  11      145.02      169.19    174.84 o 
   3   6  11     7011.72     7357.64   1102.77 o 
   4   6  11     2661.26     2678.88    498.03 o 
   5   6  11      130.45       59.09    104.02 o 
   6   6  11     1245.39     1403.34    273.78 o 
   7   6  11     2593.95     2763.74    519.97 o 
  -1   7  11       10.41       32.38     78.97 o 
   0   7  11      823.02      989.96    232.38 o 
   1   7  11      829.67      731.53    204.92 o 
   2   7  11       29.81       10.46    115.29 o 
   3   7  11     1293.64     1317.46    345.43 o 
   4   7  11     3055.38     3051.02    532.05 o 
   5   7  11      318.11      206.94    175.84 o 
   6   7  11      280.94      288.95    143.00 o 
   7   7  11     2853.00     3009.31    554.26 o 
   0   8  11      126.71       96.09    117.60 o 
   1   8  11      261.94      260.88    142.92 o 
   2   8  11      108.54       98.81    116.56 o 
   3   8  11       62.62       52.94     86.84 o 
   4   8  11      103.09       81.91    145.67 o 
   5   8  11       43.62       28.47    135.68 o 
   6   8  11        2.03       18.54    137.46 o 
   1   9  11     2558.54     2607.32    691.31 o 
   2   9  11      897.27      917.82    822.30 o 
   3   9  11      147.56      152.49    171.97 o 
   4   9  11     2399.63     2471.53    604.94 o 
   5   9  11     2346.51     2270.23    574.22 o 
   6   9  11       78.12       97.47    205.40 o 
   3  10  11      140.40      118.71    213.47 o 
   4  10  11      355.73      295.45    537.21 o 
   5  10  11     1777.73     1670.37    483.48 o 
   0  -2  12      110.68      161.17    273.75 o 
   1  -2  12      348.94      519.69    328.15 o 
   2  -2  12     2102.81     2411.36    493.42 o 
  -1  -1  12     4052.18     4953.58   1152.41 o 
   0  -1  12       94.87      183.69    264.24 o 
   1  -1  12       92.06      135.57    260.83 o 
   2  -1  12     5412.76     6159.21    509.65 o 
   3  -1  12     1166.00     1252.87    308.09 o 
   4  -1  12       59.48       85.45    131.37 o 
  -2   0  12      104.93       46.49    183.66 o 
  -1   0  12      543.98      650.39    303.32 o 
   0   0  12       11.92       71.87    254.43 o 
   1   0  12      363.05      390.59    293.96 o 
   2   0  12      748.66      782.09    166.61 o 
   3   0  12     1652.65     1663.78    332.80 o 
   4   0  12       28.57       61.25    140.88 o 
  -2   1  12      240.72      518.51    326.30 o 
  -1   1  12     1139.26     1460.67    472.02 o 
   0   1  12      383.84      615.23    284.05 o 
   1   1  12      398.71      521.87    117.21 o 
   2   1  12      887.44      950.32    150.21 o 
   3   1  12      689.43      764.47    161.61 o 
   4   1  12      480.30      487.60    151.74 o 
   5   1  12      384.20      353.50    144.88 o 
  -2   2  12       12.28       86.05    198.69 o 
  -1   2  12     1074.09      965.04    287.78 o 
   0   2  12     4432.78     5277.73    583.59 o 
   1   2  12      419.32      490.87    256.65 o 
   2   2  12      411.96      352.62    234.63 o 
   3   2  12     5238.96     5547.15    286.68 o 
   4   2  12     1670.20     1782.60    209.58 o 
   5   2  12       71.65      116.02    130.14 o 
  -2   3  12      185.28      220.32    144.15 o 
  -1   3  12     1007.24      803.49    267.40 o 
   0   3  12     1580.50     1683.21    344.57 o 
   1   3  12       28.17       53.75    167.16 o 
   2   3  12     1481.51     1718.62    425.28 o 
   3   3  12      563.78      478.04    243.99 o 
   4   3  12     1823.73     2186.50    207.82 o 
   5   3  12      508.46      460.26    143.44 o 
   6   3  12       10.69       55.59    113.74 o 
  -1   4  12     3206.07     3513.12    782.35 o 
   0   4  12      405.04      633.89    253.13 o 
   1   4  12       96.52       84.26    145.78 o 
   2   4  12     3233.12     3184.05    596.66 o 
   3   4  12     1706.23     1685.73    411.81 o 
   4   4  12       25.62       19.51     33.84 o 
   5   4  12     1227.32     1148.30    216.75 o 
   6   4  12     2089.40     2089.34    376.72 o 
  -1   5  12      507.82      651.29    207.00 o 
   0   5  12      836.05      600.76    227.98 o 
   1   5  12      408.05      429.84    198.81 o 
   2   5  12     2691.63     2921.78    533.59 o 
   3   5  12     2787.38     2548.48    494.06 o 
   4   5  12      765.73      684.24    241.06 o 
   5   5  12      522.99      588.82    244.57 o 
   6   5  12     1819.59     1680.37    496.37 o 
  -1   6  12      197.51      161.93    102.22 o 
   0   6  12      558.05      636.35    210.67 o 
   1   6  12      137.39      166.62    144.44 o 
   2   6  12        4.92        7.47    118.93 o 
   3   6  12     1320.85     1141.98    276.16 o 
   4   6  12       15.98       21.12    169.67 o 
   5   6  12      456.55      468.20    241.04 o 
   6   6  12       63.37       47.56    146.71 o 
   0   7  12     2920.03     2761.41    695.08 o 
   1   7  12      334.81      377.16    193.75 o 
   2   7  12       82.27       75.19    144.64 o 
   3   7  12     3121.62     2988.76    702.44 o 
   4   7  12     1874.76     1863.13    492.98 o 
   5   7  12       92.67       55.03    158.50 o 
   6   7  12      839.98      732.56    294.54 o 
   1   8  12      746.15      736.01    253.18 o 
   3   8  12      856.59      948.31    268.40 o 
   4   8  12     2671.65     2899.15    684.72 o 
   3   9  12       80.56       97.34    139.46 o 
   4   9  12       20.77       30.29    181.12 o 
   1   0  13      178.14      230.06    195.56 o 
   2   0  13     4570.20     6141.16   1252.20 o 
   0   1  13       48.96       97.08    256.88 o 
   1   1  13      623.72      698.89    302.00 o 
   2   1  13      595.29      764.43    449.74 o 
   3   1  13     1372.50     1743.86    539.67 o 
   0   2  13      267.01      254.30    213.01 o 
   1   2  13     1184.45     1388.55    447.53 o 
   2   2  13      640.07      753.88    294.49 o 
   3   2  13        8.75       29.02    214.99 o 
   4   2  13      564.07      472.35    296.43 o 
   0   3  13     1228.56     1351.74    409.62 o 
   1   3  13      854.17     1077.68    400.49 o 
   2   3  13      684.10      786.71    303.15 o 
   3   3  13     1737.45     1994.42    561.20 o 
   4   3  13      865.39      992.96    384.17 o 
   5   3  13      447.27      503.77    374.07 o 
   0   4  13      613.18      843.26    311.11 o 
   1   4  13        9.98       25.18    147.80 o 
   2   4  13      988.66      903.06    290.21 o 
   3   4  13      628.15      661.17    274.01 o 
   4   4  13      910.89      909.34    316.11 o 
   5   4  13      174.19      152.60    192.68 o 
   0   5  13      144.06      157.20    177.46 o 
   1   5  13       23.38       78.10    201.46 o 
   2   5  13     2405.74     2604.84    658.11 o 
   3   5  13     1032.48     1008.49    340.31 o 
   4   5  13      449.33      456.03    236.87 o 
   5   5  13      548.61      573.78    309.21 o 
   1   6  13       67.37       88.60    159.58 o 
   2   6  13      976.47      968.97    265.48 o 
   3   6  13     2584.46     2446.19    613.30 o 
   4   6  13      325.97      383.72    263.46 o 
   5   6  13      666.47      727.35    305.45 o 
   2   7  13        0.54       76.08    165.30 o 
   3   7  13        0.06       23.58    126.80 o 
   4   7  13        3.64       60.28    238.49 o 
                                                 
